# Supplementary material for: Identifying mutant-specific multi-drug combinations using comparative network reconstruction
Source: iScience. 2022 Jul 15;25(8):104760. doi: 10.1016/j.isci.2022.104760 (PMC9385552; doi:10.1016/j.isci.2022.104760)
Supplement: Table S1. Log2 fold changes of signaling nodes in response to drug treatment of MCF10A parental cells, related to Figure 2B [file mmc2.xlsx]

## Sheet: TableS1-wt-luminex-lfc
Epitope	FGFRi 0.1uM	IGF1Ri 3uM	IGF1Ri 10uM	EGFRi 0.3uM	EGFRi 1uM	RAFi 1uM	MEKi 0.002uM	MEKi 0.02uM	ERKi 0.02uM	ERKi 0.4uM	GSK3i 2uM	GSK3i 5uM	PI3Ki 1uM	PI3Ki 2uM	AKTi 1uM	AKTi 5uM	mTORi 0.01uM	mTORi 0.3uM	EGFRi 0.3uM + IGF1Ri 3uM	EGFRi 0.3uM + MEKi 0.002uM	EGFRi 0.3uM + ERKi 0.02uM	MEKi 0.002uM + ERKi 0.02uM	IGF1Ri 3uM + AKTi 1uM	IGF1Ri 3uM + mTORi 0.01 uM	PI3Ki 1uM + mTORi 0.01uM	AKTi 1uM + mTORi 0.01uM	EGFRi 0.3uM + PI3Ki 1uM	EGFRi 0.3uM + AKTi 1uM	EGFRi 0.3uM + mTORi 0.01uM	MEKi 0.002uM + PI3Ki 1uM	ERKi 0.02uM + PI3Ki 1uM	ERKi 0.02uM + AKTi 1uM
EGFR	-0.298219	-0.56792	-0.49681	-0.431613	-0.678674	0.0457864	-0.0207175	-0.0386137	0.351493	0.104526	0.260998	-0.0541789	-0.642817	-0.906618	-0.195263	-0.556649	-0.23343	-0.911545	-1.68077	-0.926339	-0.922696	-0.106597	-0.377924	-0.463292	-0.608537	-0.370821	-1.7525	-0.891688	-1.29612	-0.424616	-0.109883	0.0196985
MEK1	-0.0448232	-0.42549	-0.309196	-1.1184	-1.34816	-0.725233	-0.0941481	-0.386382	0.639558	0.43972	0.322302	-0.0108747	-0.409648	-0.495953	0.053028	-0.087855	-0.00441814	-0.304784	-2.17656	-1.46274	-1.18193	0.113313	-0.401066	-0.305495	-0.29416	-0.00323002	-2.27253	-0.781104	-1.29912	-0.21255	0.56008	0.723768
ERK1	-0.0699854	-0.519428	-0.549226	-1.74862	-2.18184	-1.34259	-0.410019	-1.96068	-0.425375	-1.34559	0.220549	-0.152049	-0.528293	-0.814006	-0.0193954	-0.261729	-0.115917	-0.555135	-2.97636	-2.09228	-1.98559	-1.21918	-0.746996	-0.542249	-0.562834	-0.259077	-2.92943	-1.38198	-1.95906	-0.926502	-0.841074	-0.626505
GSK3	-0.106515	-0.542871	-0.61408	-0.268958	-0.571877	-0.155537	-0.0321928	-0.300695	0.362195	-0.00906794	0.309594	0.0159392	-0.7005	-1.05479	-0.088433	-0.446346	-0.0256471	-0.917156	-1.43591	-0.624896	-0.590878	-0.131447	-0.379407	-0.537996	-0.61308	-0.33581	-1.83292	-0.72195	-0.994674	-0.507437	-0.0599783	0.0869726
CREB1	0.0157929	-0.268147	-0.319056	-0.111967	-0.145519	0.0278512	0.0819175	-0.0726888	0.188725	-0.142832	0.357711	0.0480731	-0.361923	-0.525072	0.0329105	-0.178731	-0.0239286	-0.547919	-0.764104	-0.194633	-0.229098	-0.210758	-0.186236	-0.355049	-0.361727	-0.0783353	-1.05974	-0.16961	-0.416378	-0.205579	-0.090817	0.162384
Akt1	0.154042	-0.165179	-0.36282	-0.0393684	-0.157785	0.168262	0.381273	0.0901969	0.493659	-0.0182824	0.593388	0.0257124	-0.49388	-0.683338	0.161867	-0.384854	-0.085718	-0.822869	-1.14658	-0.0985626	-0.1348	-0.27822	-0.41493	-0.676015	-0.876598	-0.375775	-1.77614	-0.328744	-0.322648	-0.343883	-0.274868	0.232739
BioAkt	-0.201841	-3.04695	-4.10587	-1.47228	-2.84459	0.781723	0.345444	0.684002	0.86144	0.653541	-0.0103942	-0.440057	-4.84678	-7.534	-7.85286	-8.0883	-1.43625	-8.35265	-7.00747	-1.73592	-1.81076	0.392197	-7.534	-6.02029	-5.35768	-5.81694	-6.54199	-7.69647	-3.34185	-4.40495	-3.87121	-6.81329
PRAS40	-0.155615	-0.933574	-0.745073	-0.20641	-0.261445	-0.0543443	-0.199052	0.0346094	0.1213	0.118286	0.143665	0.00378538	-1.12351	-2.04105	-0.748451	-1.08147	-0.310928	-1.74423	-2.81286	-0.318623	-0.20251	-0.00464695	-1.15653	-1.14032	-1.12678	-1.55507	-2.34413	-1.18972	-0.877351	-0.577221	-0.507319	-0.736465
P70S6K	-0.0106019	-0.537948	-0.669752	-0.153813	-0.20361	0.086279	0.179022	0.00693882	0.312807	-0.0195665	0.252447	-0.0985288	-1.06817	-1.4014	-0.183921	-0.702442	-0.494155	-1.58892	-1.33581	-0.368893	-0.354306	-0.107529	-0.752315	-1.1851	-1.36724	-0.609593	-2.23128	-0.540802	-0.869381	-0.586587	-0.55365	-0.109956
RS6	-0.170811	-0.586842	-0.697904	0.0997672	-0.123095	0.021611	-0.106066	0.00953361	0.023487	-0.225752	0.267699	0.0204674	-0.663732	-1.30149	-0.127797	-0.473399	-0.325034	-1.39087	-1.25818	-0.374606	-0.274068	-0.346883	-0.500339	-0.667352	-0.839614	-0.289776	-1.50011	-0.159575	-0.742713	-0.24535	-0.239991	0.0329121
