# Supplementary material for: Identifying mutant-specific multi-drug combinations using comparative network reconstruction
Source: iScience. 2022 Jul 15;25(8):104760. doi: 10.1016/j.isci.2022.104760 (PMC9385552; doi:10.1016/j.isci.2022.104760)
Supplement: Table S2. Log2 fold changes of signaling nodes in response to drug treatment of MCF10A PI3KH1047R cells, related to Figure 2C [file mmc3.xlsx]

## Sheet: TableS2-pi3k-luminex-lfc
Epitope	FGFRi 0.1uM	IGF1Ri 3uM	IGF1Ri 10uM	EGFRi 0.3uM	EGFRi 1uM	RAFi 1uM	MEKi 0.002uM	MEKi 0.02uM	ERKi 0.02uM	ERKi 0.4uM	GSK3i 2uM	GSK3i 5uM	PI3Ki 1uM	PI3Ki 2uM	AKTi 1uM	AKTi 5uM	mTORi 0.01uM	mTORi 0.3uM	EGFRi 0.3uM + IGF1Ri 3uM	EGFRi 0.3uM + MEKi 0.002uM	EGFRi 0.3uM + ERKi 0.02uM	MEKi 0.002uM + ERKi 0.02uM	IGF1Ri 3uM + AKTi 1uM	IGF1Ri 3uM + mTORi 0.01 uM	PI3Ki 1uM + mTORi 0.01uM	AKTi 1uM + mTORi 0.01uM	EGFRi 0.3uM + PI3Ki 1uM	EGFRi 0.3uM + AKTi 1uM	EGFRi 0.3uM + mTORi 0.01uM	MEKi 0.002uM + PI3Ki 1uM	ERKi 0.02uM + PI3Ki 1uM	ERKi 0.02uM + AKTi 1uM
EGFR	-0.11297	-0.29473	-0.454588	-0.522375	-0.933612	-0.0244555	-0.176195	0.0166351	0.0899328	0.0983433	-0.212603	-0.0980674	-0.421304	-0.750116	-0.640582	-0.38733	-0.143397	-0.930088	-0.852257	-0.692759	-0.863973	0.117132	-0.459681	-0.372595	-0.525461	-0.65141	-1.63988	-1.18445	-1.03873	-0.584839	-0.0288289	-0.111831
MEK1	-0.0989232	-0.157605	-0.446064	-0.750271	-1.20345	-0.652712	-0.2139	-0.415766	0.465396	0.438298	-0.157967	-0.0331071	-0.195465	-0.147911	-0.454299	0.414991	-0.157114	-0.139728	-1.06195	-0.988695	-0.976241	0.179926	-0.183743	-0.120336	-0.166864	-0.159488	-2.15546	-1.3017	-1.23856	-0.461462	0.482357	0.373477
ERK1	-0.13526	-0.220447	-0.32771	-1.09351	-1.4941	-1.06126	-0.397893	-1.45075	-0.331238	-0.840094	-0.17476	-0.125436	-0.364054	-0.540334	-0.44494	-0.118478	-0.326377	-0.641715	-1.22811	-1.30425	-1.39339	-0.588589	-0.425798	-0.275464	-0.49718	-0.425798	-2.37885	-1.52774	-1.53123	-0.89215	-0.557612	-0.663544
GSK3	-0.135947	-0.333993	-0.278543	-0.194773	-0.576398	-0.26603	-0.247012	-0.477629	0.0803397	-0.0341983	-0.269074	-0.239015	-0.44002	-0.713494	-0.598038	-0.213828	-0.375579	-1.01358	-0.648627	-0.506618	-0.75876	-0.0360854	-0.647657	-0.322081	-0.558531	-0.611588	-1.85551	-1.15578	-0.964635	-0.680426	-0.108055	-0.0889744
CREB1	-0.0466166	-0.174875	-0.392923	0.0811438	-0.272219	0.0481495	-0.0866111	-0.224125	0.000422763	-0.27167	-0.111365	-0.051463	-0.295114	-0.30534	-0.471989	0.166536	-0.225664	-0.607198	-0.258886	-0.102459	-0.333389	-0.138226	-0.274061	-0.255746	-0.439542	-0.434742	-1.0417	-0.71816	-0.556004	-0.504545	-0.210747	-0.439043
Akt1	-0.284925	-0.268716	-0.657866	-0.000103553	-0.234198	0.0876631	0.102807	0.00320205	0.0226003	-0.284952	-0.108881	-0.174884	-0.323635	-0.76813	-0.543337	0.00577774	-0.20635	-1.21525	-0.419199	-0.266591	-0.4678	-0.0351953	-0.466795	-0.317537	-0.616375	-0.690014	-1.47865	-0.984264	-0.556009	-0.573966	-0.26248	-0.542601
BioAkt	-0.131998	-0.275236	-0.306789	-0.512494	-0.603292	0.00972887	-0.0870993	0.0656158	0.0571894	-0.0887967	-0.166709	-0.168715	-1.66951	-3.92005	-9.56443	-10.8332	-0.335729	-5.47221	-1.18044	-0.311834	-0.398967	-0.0894378	-6.21701	-0.969159	-2.02151	-4.6838	-2.57269	-7.64855	-0.758269	-1.21604	-0.749029	-5.25126
PRAS40	-0.00248032	-0.214131	-0.840423	-0.134001	-0.182284	-0.00835864	-0.109582	-0.0787708	0.0838373	0.00660472	-0.0793651	0.0615201	-0.556326	-1.24578	-1.72893	-1.29758	-0.101982	-1.00745	-0.226756	-0.137507	-0.149392	0.120667	-0.957367	-0.285252	-0.545382	-1.43074	-1.3173	-1.54162	-0.36685	-0.349279	0.0126949	-0.614148
P70S6K	-0.0902998	-0.212607	-0.215792	0.119795	-0.202704	0.0526681	-0.0166979	-0.110966	0.0332537	-0.159488	-0.144583	-0.0281216	-0.785714	-1.01557	-0.567929	-0.32241	-0.53118	-1.6471	-0.330046	-0.035286	-0.32135	-0.00225418	-0.498313	-0.48182	-1.00133	-1.08489	-1.87228	-1.20859	-0.904058	-0.959864	-0.5247	-0.515847
RS6	-0.0485132	-0.262703	-0.627974	-0.0988476	-0.296237	0.0479556	-0.0194281	-0.0782655	0.0106416	-0.0533887	-0.171386	0.0350573	-0.576159	-0.918038	-0.778043	-0.1203	-0.282226	-1.21887	-0.283069	-0.0736889	-0.195434	0.0870244	-0.0299215	-0.329251	-0.658056	-0.668468	-1.66271	-0.792392	-0.711641	-0.733444	-0.103046	-0.280961
