# Supplementary material for: Identifying mutant-specific multi-drug combinations using comparative network reconstruction
Source: iScience. 2022 Jul 15;25(8):104760. doi: 10.1016/j.isci.2022.104760 (PMC9385552; doi:10.1016/j.isci.2022.104760)
Supplement: Table S3. Cell viability of MCF10A parental cells after drug treatment, related to Figure 2C [file mmc4.xlsx]

## Sheet: TableS3-wt-envision
Well	Treatment	Viability	NormalizedViability
C3	DMSO	21886	1.23434
D3	EGFRi 0.3uM + MEKi 0.002uM	4272	0.148632
E3	DMSO	17426	0.959431
F3	EGFRi 0.3uM + MEKi 0.002uM	3907	0.126134
G3	DMSO	16242	0.886451
H3	EGFRi 0.3uM + MEKi 0.002uM	4014	0.132729
I3	DMSO	18691	1.0374
J3	EGFRi 0.3uM + MEKi 0.002uM	3635	0.109368
K3	FGFRi 0.1uM	16260	0.88756
L3	EGFRi 0.3uM + mTORi 0.01uM	12141	0.633669
M3	FGFRi 0.1uM	22595	1.27804
N3	EGFRi 0.3uM + mTORi 0.01uM	12489	0.65512
C4	EGFRi 0.3uM	9346	0.461388
D4	EGFRi 0.3uM + ERKi 0.02uM	4059	0.135503
E4	EGFRi 0.3uM	7803	0.366279
F4	EGFRi 0.3uM + ERKi 0.02uM	3849	0.122559
G4	EGFRi 0.3uM	8072	0.38286
H4	EGFRi 0.3uM + ERKi 0.02uM	3936	0.127921
I4	EGFRi 0.3uM	10142	0.510453
J4	EGFRi 0.3uM + ERKi 0.02uM	3596	0.106964
K4	EGFRi 1uM	2842	0.0604884
L4	MEKi 0.002uM + PI3Ki 1uM	7751	0.363074
M4	EGFRi 1uM	2981	0.0690562
N4	MEKi 0.002uM + PI3Ki 1uM	9428	0.466443
C5	RAFi 1uM	3898	0.125579
D5	MEKi 0.002uM + ERKi 0.02uM	5646	0.233324
E5	RAFi 1uM	2960	0.0677618
F5	MEKi 0.002uM + ERKi 0.02uM	5265	0.20984
G5	RAFi 1uM	3100	0.0763912
H5	MEKi 0.002uM + ERKi 0.02uM	5076	0.19819
I5	RAFi 1uM	2949	0.0670838
J5	MEKi 0.002uM + ERKi 0.02uM	5829	0.244604
K5	RAFi 1uM	3222	0.0839112
L5	ERKi 0.02uM + PI3Ki 1uM	6096	0.261062
M5	RAFi 1uM	2913	0.0648648
N5	ERKi 0.02uM + PI3Ki 1uM	7173	0.327447
C6	MEKi 0.002uM	16457	0.899703
D6	IGF1Ri 3uM + AKTi 1uM	4862	0.184999
E6	MEKi 0.002uM	16274	0.888423
F6	IGF1Ri 3uM + AKTi 1uM	5205	0.206141
G6	MEKi 0.002uM	12843	0.67694
H6	IGF1Ri 3uM + AKTi 1uM	5535	0.226482
I6	MEKi 0.002uM	11450	0.591077
J6	IGF1Ri 3uM + AKTi 1uM	5341	0.214524
K6	MEKi 0.02uM	4448	0.159481
L6	ERKi 0.02uM + AKTi 1uM	4656	0.172301
M6	MEKi 0.02uM	4008	0.132359
N6	ERKi 0.02uM + AKTi 1uM	5147	0.202566
C7	ERKi 0.02uM	10558	0.536095
D7	IGF1Ri 3uM + mTORi 0.01 uM	7383	0.340391
E7	ERKi 0.02uM	8880	0.432665
F7	IGF1Ri 3uM + mTORi 0.01 uM	7991	0.377867
G7	ERKi 0.02uM	8708	0.422063
H7	IGF1Ri 3uM + mTORi 0.01 uM	7530	0.349452
I7	ERKi 0.02uM	9696	0.482962
J7	IGF1Ri 3uM + mTORi 0.01 uM	7876	0.370779
K7	ERKi 0.4uM	3764	0.11732
L7	PI3Ki 0.16uM	15047	0.812792
M7	ERKi 0.4uM	5289	0.211319
N7	PI3Ki 0.16uM	16783	0.919797
C8	GSK3i 2uM	19986	1.11723
D8	AKTi 1uM + mTORi 0.01uM	6380	0.278567
E8	GSK3i 2uM	22354	1.26319
F8	AKTi 1uM + mTORi 0.01uM	5661	0.234249
G8	GSK3i 2uM	18114	1.00184
H8	AKTi 1uM + mTORi 0.01uM	5756	0.240104
I8	GSK3i 2uM	16445	0.898963
J8	AKTi 1uM + mTORi 0.01uM	5321	0.213291
K8	GSK3i 5uM	19312	1.07568
L8	AKTi 0.35uM	15076	0.81458
M8	GSK3i 5uM	22594	1.27798
N8	AKTi 0.35uM	11917	0.619862
C9	IGF1Ri 3uM	12942	0.683042
D9	PI3Ki 1uM + mTORi 0.01uM	11286	0.580968
E9	IGF1Ri 3uM	14809	0.798122
F9	PI3Ki 1uM + mTORi 0.01uM	10356	0.523644
G9	IGF1Ri 3uM	12982	0.685508
H9	PI3Ki 1uM + mTORi 0.01uM	8905	0.434206
I9	IGF1Ri 3uM	13035	0.688775
J9	PI3Ki 1uM + mTORi 0.01uM	10447	0.529253
K9	IGF1Ri 10uM	11022	0.564695
L9	mTORi 0.00475uM	15475	0.839174
M9	IGF1Ri 10uM	12764	0.67207
N9	mTORi 0.00475uM	16415	0.897114
C10	PI3Ki 1uM	11378	0.586639
D10	EGFRi 0.3uM + IGF1Ri 3uM	4006	0.132236
E10	PI3Ki 1uM	13440	0.713738
F10	EGFRi 0.3uM + IGF1Ri 3uM	3986	0.131003
G10	PI3Ki 1uM	12894	0.680083
H10	EGFRi 0.3uM + IGF1Ri 3uM	3401	0.0949446
I10	PI3Ki 1uM	10194	0.513658
J10	EGFRi 0.3uM + IGF1Ri 3uM	3415	0.0958075
K10	PI3Ki 2uM	2992	0.0697342
L10	PI3Ki 0.16uM + AKTi 0.35uM + mTORi 0.00475uM	6507	0.286395
M10	PI3Ki 2uM	3836	0.121758
N10	PI3Ki 0.16uM + AKTi 0.35uM + mTORi 0.00475uM	8050	0.381504
B11	PAO 10uM	1898	0.00230119
C11	AKTi 1uM	8756	0.425021
D11	EGFRi 0.3uM + PI3Ki 1uM	8294	0.396544
E11	AKTi 1uM	7557	0.351116
F11	EGFRi 0.3uM + PI3Ki 1uM	7856	0.369546
G11	AKTi 1uM	7830	0.367944
H11	EGFRi 0.3uM + PI3Ki 1uM	6743	0.300942
I11	AKTi 1uM	10340	0.522657
J11	EGFRi 0.3uM + PI3Ki 1uM	7413	0.34224
K11	AKTi 5uM	3741	0.115902
L11	PI3Ki 0.16uM + AKTi 0.35uM	8001	0.378484
M11	AKTi 5uM	4344	0.15307
N11	PI3Ki 0.16uM + AKTi 0.35uM	12769	0.672379
O11	PAO 10uM	1847	-0.000842399
B12	PAO 10uM	1894	0.00205463
C12	mTORi 0.01uM	13039	0.689021
D12	EGFRi 0.3uM + AKTi 1uM	9291	0.457998
E12	mTORi 0.01uM	13048	0.689576
F12	EGFRi 0.3uM + AKTi 1uM	9037	0.442342
G12	mTORi 0.01uM	11159	0.57314
H12	EGFRi 0.3uM + AKTi 1uM	7961	0.376018
I12	mTORi 0.01uM	13053	0.689884
J12	EGFRi 0.3uM + AKTi 1uM	8364	0.400859
K12	mTORi 0.3uM	3132	0.0783637
L12	AKTi 0.35uM + mTORi 0.00475uM	7868	0.370286
M12	mTORi 0.3uM	3419	0.0960541
N12	AKTi 0.35uM + mTORi 0.00475uM	8791	0.427179
O12	PAO 10uM	1821	-0.00244501
C13	FGFRi 0.1uM	16897	0.926824
D13	EGFRi 0.3uM + mTORi 0.01uM	9927	0.497201
E13	FGFRi 0.1uM	17692	0.975827
F13	EGFRi 0.3uM + mTORi 0.01uM	10151	0.511008
G13	FGFRi 0.1uM	17572	0.968431
H13	EGFRi 0.3uM + mTORi 0.01uM	9312	0.459293
I13	FGFRi 0.1uM	16823	0.922263
J13	EGFRi 0.3uM + mTORi 0.01uM	9313	0.459354
K13	DMSO	17264	0.949446
L13	EGFRi 0.3uM + MEKi 0.002uM	3874	0.1241
M13	DMSO	16996	0.932927
N13	EGFRi 0.3uM + MEKi 0.002uM	4521	0.16398
C14	EGFRi 1uM	3456	0.0983347
D14	MEKi 0.002uM + PI3Ki 1uM	10495	0.532212
E14	EGFRi 1uM	2946	0.0668988
F14	MEKi 0.002uM + PI3Ki 1uM	10377	0.524938
G14	EGFRi 1uM	2797	0.0577146
H14	MEKi 0.002uM + PI3Ki 1uM	8137	0.386867
I14	EGFRi 1uM	2833	0.0599336
J14	MEKi 0.002uM + PI3Ki 1uM	9300	0.458553
K14	EGFRi 0.3uM	8434	0.405174
L14	EGFRi 0.3uM + ERKi 0.02uM	4418	0.157631
M14	EGFRi 0.3uM	11058	0.566914
N14	EGFRi 0.3uM + ERKi 0.02uM	5139	0.202073
C15	RAFi 1uM	2997	0.0700424
D15	ERKi 0.02uM + PI3Ki 1uM	6383	0.278752
E15	RAFi 1uM	2960	0.0677618
F15	ERKi 0.02uM + PI3Ki 1uM	6247	0.270369
G15	RAFi 1uM	2908	0.0645566
H15	ERKi 0.02uM + PI3Ki 1uM	5674	0.23505
I15	RAFi 1uM	3154	0.0797197
J15	ERKi 0.02uM + PI3Ki 1uM	6320	0.274869
K15	RAFi 1uM	3270	0.0868699
L15	MEKi 0.002uM + ERKi 0.02uM	5342	0.214586
M15	RAFi 1uM	3325	0.09026
N15	MEKi 0.002uM + ERKi 0.02uM	6321	0.27493
C16	MEKi 0.02uM	5521	0.225619
D16	ERKi 0.02uM + AKTi 1uM	5009	0.19406
E16	MEKi 0.02uM	4498	0.162563
F16	ERKi 0.02uM + AKTi 1uM	4906	0.187711
G16	MEKi 0.02uM	4233	0.146228
H16	ERKi 0.02uM + AKTi 1uM	4365	0.154365
I16	MEKi 0.02uM	3984	0.13088
J16	ERKi 0.02uM + AKTi 1uM	4899	0.18728
K16	MEKi 0.002uM	12503	0.655983
L16	IGF1Ri 3uM + AKTi 1uM	5119	0.20084
M16	MEKi 0.002uM	15022	0.811251
N16	IGF1Ri 3uM + AKTi 1uM	5813	0.243618
C17	ERKi 0.4uM	4422	0.157878
D17	PI3Ki 0.16uM	17670	0.974471
E17	ERKi 0.4uM	3683	0.112327
F17	PI3Ki 0.16uM	14854	0.800896
G17	ERKi 0.4uM	3607	0.107642
H17	PI3Ki 0.16uM	16444	0.898902
I17	ERKi 0.4uM	3571	0.105423
J17	PI3Ki 0.16uM	16164	0.881643
K17	ERKi 0.02uM	10150	0.510946
L17	IGF1Ri 3uM + mTORi 0.01 uM	8198	0.390627
M17	ERKi 0.02uM	10910	0.557792
N17	IGF1Ri 3uM + mTORi 0.01 uM	10143	0.510515
C18	GSK3i 5uM	20596	1.15483
D18	AKTi 0.35uM	12855	0.677679
E18	GSK3i 5uM	19778	1.10441
F18	AKTi 0.35uM	12668	0.666153
G18	GSK3i 5uM	20477	1.14749
H18	AKTi 0.35uM	12550	0.65888
I18	GSK3i 5uM	16056	0.874986
J18	AKTi 0.35uM	11079	0.568209
K18	GSK3i 2uM	16910	0.927626
L18	AKTi 1uM + mTORi 0.01uM	5538	0.226667
M18	GSK3i 2uM	21259	1.19569
N18	AKTi 1uM + mTORi 0.01uM	7031	0.318694
C19	IGF1Ri 10uM	10662	0.542505
D19	mTORi 0.00475uM	15255	0.825613
E19	IGF1Ri 10uM	10545	0.535293
F19	mTORi 0.00475uM	15433	0.836585
G19	IGF1Ri 10uM	8895	0.433589
H19	mTORi 0.00475uM	15087	0.815258
I19	IGF1Ri 10uM	10301	0.520254
J19	mTORi 0.00475uM	15036	0.812114
K19	IGF1Ri 3uM	14019	0.749427
L19	PI3Ki 1uM + mTORi 0.01uM	8067	0.382552
M19	IGF1Ri 3uM	15602	0.847002
N19	PI3Ki 1uM + mTORi 0.01uM	11285	0.580906
C20	PI3Ki 2uM	3420	0.0961157
D20	PI3Ki 0.16uM + AKTi 0.35uM + mTORi 0.00475uM	7740	0.362396
E20	PI3Ki 2uM	3416	0.0958692
F20	PI3Ki 0.16uM + AKTi 0.35uM + mTORi 0.00475uM	8323	0.398332
G20	PI3Ki 2uM	3089	0.0757132
H20	PI3Ki 0.16uM + AKTi 0.35uM + mTORi 0.00475uM	6989	0.316105
I20	PI3Ki 2uM	3605	0.107519
J20	PI3Ki 0.16uM + AKTi 0.35uM + mTORi 0.00475uM	9846	0.492208
K20	PI3Ki 1uM	12131	0.633053
L20	EGFRi 0.3uM + IGF1Ri 3uM	4046	0.134702
M20	PI3Ki 1uM	14186	0.759721
N20	EGFRi 0.3uM + IGF1Ri 3uM	5157	0.203183
C21	AKTi 5uM	4726	0.176616
D21	PI3Ki 0.16uM + AKTi 0.35uM	10904	0.557422
E21	AKTi 5uM	4444	0.159234
F21	PI3Ki 0.16uM + AKTi 0.35uM	9374	0.463114
G21	AKTi 5uM	3493	0.100615
H21	PI3Ki 0.16uM + AKTi 0.35uM	10565	0.536526
I21	AKTi 5uM	4186	0.143331
J21	PI3Ki 0.16uM + AKTi 0.35uM	10223	0.515446
K21	AKTi 1uM	9814	0.490235
L21	EGFRi 0.3uM + PI3Ki 1uM	7417	0.342487
M21	AKTi 1uM	10890	0.556559
N21	EGFRi 0.3uM + PI3Ki 1uM	9333	0.460587
C22	mTORi 0.3uM	4252	0.147399
D22	AKTi 0.35uM + mTORi 0.00475uM	10963	0.561059
E22	mTORi 0.3uM	3407	0.0953144
F22	AKTi 0.35uM + mTORi 0.00475uM	10416	0.527342
G22	mTORi 0.3uM	3630	0.10906
H22	AKTi 0.35uM + mTORi 0.00475uM	7784	0.365108
I22	mTORi 0.3uM	3143	0.0790417
J22	AKTi 0.35uM + mTORi 0.00475uM	7767	0.36406
K22	mTORi 0.01uM	14035	0.750413
L22	EGFRi 0.3uM + AKTi 1uM	9532	0.472853
M22	mTORi 0.01uM	16399	0.896128
N22	EGFRi 0.3uM + AKTi 1uM	11693	0.606055
G23	PAO 10uM	1854	-0.000410927
H23	PAO 10uM	1850	-0.000657482
