# Supplementary material for: Identifying mutant-specific multi-drug combinations using comparative network reconstruction
Source: iScience. 2022 Jul 15;25(8):104760. doi: 10.1016/j.isci.2022.104760 (PMC9385552; doi:10.1016/j.isci.2022.104760)
Supplement: Table S4. Cell viability of MCF10A PI3KH1047R cells after drug treatment, related to Figure 2C [file mmc5.xlsx]

## Sheet: TableS4-pi3k-envision
Well	Treatment	Viability	NormalizedViability
C3	DMSO	22668	1.07219
D3	EGFRi 0.3uM + MEKi 0.002uM	10707	0.4274
E3	DMSO	25360	1.21731
F3	EGFRi 0.3uM + MEKi 0.002uM	11844	0.488693
G3	DMSO	23163	1.09888
H3	EGFRi 0.3uM + MEKi 0.002uM	9468	0.360608
I3	DMSO	20139	0.935859
J3	EGFRi 0.3uM + MEKi 0.002uM	9311	0.352144
K3	FGFRi 0.1uM	20179	0.938015
L3	EGFRi 0.3uM + mTORi 0.01uM	14073	0.608853
M3	FGFRi 0.1uM	21956	1.03381
N3	EGFRi 0.3uM + mTORi 0.01uM	15409	0.680874
C4	EGFRi 0.3uM	14546	0.634352
D4	EGFRi 0.3uM + ERKi 0.02uM	10188	0.399421
E4	EGFRi 0.3uM	15226	0.671009
F4	EGFRi 0.3uM + ERKi 0.02uM	10340	0.407615
G4	EGFRi 0.3uM	14865	0.651549
H4	EGFRi 0.3uM + ERKi 0.02uM	8788	0.32395
I4	EGFRi 0.3uM	15850	0.704648
J4	EGFRi 0.3uM + ERKi 0.02uM	9714	0.373869
K4	EGFRi 1uM	4452	0.0902058
L4	MEKi 0.002uM + PI3Ki 1uM	13782	0.593166
M4	EGFRi 1uM	5401	0.141364
N4	MEKi 0.002uM + PI3Ki 1uM	15816	0.702815
C5	RAFi 1uM	7947	0.278614
D5	MEKi 0.002uM + ERKi 0.02uM	13428	0.574083
E5	RAFi 1uM	5495	0.146432
F5	MEKi 0.002uM + ERKi 0.02uM	12275	0.511927
G5	RAFi 1uM	5111	0.125731
H5	MEKi 0.002uM + ERKi 0.02uM	11298	0.459259
I5	RAFi 1uM	5789	0.162281
J5	MEKi 0.002uM + ERKi 0.02uM	9605	0.367993
K5	RAFi 1uM	5384	0.140448
L5	ERKi 0.02uM + PI3Ki 1uM	10121	0.39581
M5	RAFi 1uM	5682	0.156513
N5	ERKi 0.02uM + PI3Ki 1uM	11380	0.46368
C6	MEKi 0.002uM	21506	1.00955
D6	IGF1Ri 3uM + AKTi 1uM	10546	0.41872
E6	MEKi 0.002uM	21230	0.994672
F6	IGF1Ri 3uM + AKTi 1uM	9057	0.338452
G6	MEKi 0.002uM	17411	0.788798
H6	IGF1Ri 3uM + AKTi 1uM	8638	0.315864
I6	MEKi 0.002uM	18289	0.836129
J6	IGF1Ri 3uM + AKTi 1uM	8159	0.290042
K6	MEKi 0.02uM	7558	0.257644
L6	ERKi 0.02uM + AKTi 1uM	6132	0.180771
M6	MEKi 0.02uM	8206	0.292576
N6	ERKi 0.02uM + AKTi 1uM	7312	0.244382
C7	ERKi 0.02uM	16105	0.718394
D7	IGF1Ri 3uM + mTORi 0.01 uM	15965	0.710847
E7	ERKi 0.02uM	16108	0.718556
F7	IGF1Ri 3uM + mTORi 0.01 uM	14052	0.607721
G7	ERKi 0.02uM	14348	0.623678
H7	IGF1Ri 3uM + mTORi 0.01 uM	13043	0.553328
I7	ERKi 0.02uM	15940	0.709499
J7	IGF1Ri 3uM + mTORi 0.01 uM	12226	0.509286
K7	ERKi 0.4uM	5733	0.159262
L7	PI3Ki 0.16uM	18751	0.861034
M7	ERKi 0.4uM	6169	0.182766
N7	PI3Ki 0.16uM	20198	0.939039
C8	GSK3i 2uM	22831	1.08098
D8	AKTi 1uM + mTORi 0.01uM	9164	0.34422
E8	GSK3i 2uM	20795	0.971222
F8	AKTi 1uM + mTORi 0.01uM	8625	0.315163
G8	GSK3i 2uM	20107	0.934134
H8	AKTi 1uM + mTORi 0.01uM	6762	0.214733
I8	GSK3i 2uM	20020	0.929444
J8	AKTi 1uM + mTORi 0.01uM	7337	0.24573
K8	GSK3i 5uM	23222	1.10206
L8	AKTi 0.35uM	13989	0.604325
M8	GSK3i 5uM	23591	1.12195
N8	AKTi 0.35uM	15559	0.688961
C9	IGF1Ri 3uM	19014	0.875212
D9	PI3Ki 1uM + mTORi 0.01uM	12951	0.548369
E9	IGF1Ri 3uM	19655	0.909767
F9	PI3Ki 1uM + mTORi 0.01uM	12825	0.541576
G9	IGF1Ri 3uM	15376	0.679095
H9	PI3Ki 1uM + mTORi 0.01uM	10934	0.439637
I9	IGF1Ri 3uM	16843	0.758178
J9	PI3Ki 1uM + mTORi 0.01uM	11882	0.490741
K9	IGF1Ri 10uM	12965	0.549124
L9	mTORi 0.00475uM	14358	0.624217
M9	IGF1Ri 10uM	16049	0.715375
N9	mTORi 0.00475uM	17832	0.811493
C10	PI3Ki 1uM	16091	0.71764
D10	EGFRi 0.3uM + IGF1Ri 3uM	17014	0.767397
E10	PI3Ki 1uM	17797	0.809606
F10	EGFRi 0.3uM + IGF1Ri 3uM	17596	0.798771
G10	PI3Ki 1uM	14593	0.636886
H10	EGFRi 0.3uM + IGF1Ri 3uM	15432	0.682114
I10	PI3Ki 1uM	13113	0.557102
J10	EGFRi 0.3uM + IGF1Ri 3uM	13392	0.572142
K10	PI3Ki 2uM	6082	0.178076
L10	PI3Ki 0.16uM + AKTi 0.35uM + mTORi 0.00475uM	8560	0.311659
M10	PI3Ki 2uM	7395	0.248857
N10	PI3Ki 0.16uM + AKTi 0.35uM + mTORi 0.00475uM	11612	0.476186
B11	PAO 10uM	2851	0.00389934
C11	AKTi 1uM	11541	0.472359
D11	EGFRi 0.3uM + PI3Ki 1uM	14550	0.634568
E11	AKTi 1uM	13941	0.601738
F11	EGFRi 0.3uM + PI3Ki 1uM	14107	0.610686
G11	AKTi 1uM	11337	0.461362
H11	EGFRi 0.3uM + PI3Ki 1uM	12387	0.517965
I11	AKTi 1uM	9770	0.376888
J11	EGFRi 0.3uM + PI3Ki 1uM	12788	0.539582
K11	AKTi 5uM	6057	0.176728
L11	PI3Ki 0.16uM + AKTi 0.35uM	14079	0.609177
M11	AKTi 5uM	6056	0.176674
N11	PI3Ki 0.16uM + AKTi 0.35uM	13797	0.593975
O11	PAO 10uM	2789	0.000557048
B12	PAO 10uM	2755	-0.00127582
C12	mTORi 0.01uM	14804	0.64826
D12	EGFRi 0.3uM + AKTi 1uM	14409	0.626967
E12	mTORi 0.01uM	17791	0.809283
F12	EGFRi 0.3uM + AKTi 1uM	12935	0.547506
G12	mTORi 0.01uM	13898	0.59942
H12	EGFRi 0.3uM + AKTi 1uM	12184	0.507022
I12	mTORi 0.01uM	12895	0.54535
J12	EGFRi 0.3uM + AKTi 1uM	11913	0.492412
K12	mTORi 0.3uM	4670	0.101958
L12	AKTi 0.35uM + mTORi 0.00475uM	9113	0.34147
M12	mTORi 0.3uM	4856	0.111985
N12	AKTi 0.35uM + mTORi 0.00475uM	11459	0.467938
O12	PAO 10uM	2761	-0.000952372
C13	FGFRi 0.1uM	21913	1.03149
D13	EGFRi 0.3uM + mTORi 0.01uM	14968	0.657101
E13	FGFRi 0.1uM	22699	1.07386
F13	EGFRi 0.3uM + mTORi 0.01uM	14942	0.655699
G13	FGFRi 0.1uM	17090	0.771494
H13	EGFRi 0.3uM + mTORi 0.01uM	15263	0.673004
I13	FGFRi 0.1uM	20140	0.935913
J13	EGFRi 0.3uM + mTORi 0.01uM	15147	0.666751
K13	DMSO	17443	0.790523
L13	EGFRi 0.3uM + MEKi 0.002uM	9077	0.33953
M13	DMSO	19200	0.885239
N13	EGFRi 0.3uM + MEKi 0.002uM	11406	0.465081
C14	EGFRi 1uM	6380	0.19414
D14	MEKi 0.002uM + PI3Ki 1uM	18015	0.821358
E14	EGFRi 1uM	5323	0.13716
F14	MEKi 0.002uM + PI3Ki 1uM	15310	0.675538
G14	EGFRi 1uM	5095	0.124869
H14	MEKi 0.002uM + PI3Ki 1uM	14142	0.612573
I14	EGFRi 1uM	5080	0.12406
J14	MEKi 0.002uM + PI3Ki 1uM	11730	0.482547
K14	EGFRi 0.3uM	13239	0.563894
L14	EGFRi 0.3uM + ERKi 0.02uM	9340	0.353708
M14	EGFRi 0.3uM	15167	0.667829
N14	EGFRi 0.3uM + ERKi 0.02uM	9947	0.38643
C15	RAFi 1uM	6327	0.191283
D15	ERKi 0.02uM + PI3Ki 1uM	11918	0.492682
E15	RAFi 1uM	5692	0.157052
F15	ERKi 0.02uM + PI3Ki 1uM	11976	0.495809
G15	RAFi 1uM	5934	0.170097
H15	ERKi 0.02uM + PI3Ki 1uM	9169	0.344489
I15	RAFi 1uM	5971	0.172092
J15	ERKi 0.02uM + PI3Ki 1uM	10487	0.41554
K15	RAFi 1uM	6080	0.177968
L15	MEKi 0.002uM + ERKi 0.02uM	9434	0.358775
M15	RAFi 1uM	6460	0.198453
N15	MEKi 0.002uM + ERKi 0.02uM	11640	0.477696
C16	MEKi 0.02uM	12146	0.504973
D16	ERKi 0.02uM + AKTi 1uM	7488	0.25387
E16	MEKi 0.02uM	9669	0.371443
F16	ERKi 0.02uM + AKTi 1uM	7118	0.233924
G16	MEKi 0.02uM	8007	0.281848
H16	ERKi 0.02uM + AKTi 1uM	6026	0.175057
I16	MEKi 0.02uM	7529	0.25608
J16	ERKi 0.02uM + AKTi 1uM	6613	0.206701
K16	MEKi 0.002uM	17327	0.78427
L16	IGF1Ri 3uM + AKTi 1uM	8185	0.291444
M16	MEKi 0.002uM	19640	0.908959
N16	IGF1Ri 3uM + AKTi 1uM	10533	0.41802
C17	ERKi 0.4uM	6308	0.190259
D17	PI3Ki 0.16uM	19366	0.894188
E17	ERKi 0.4uM	6431	0.19689
F17	PI3Ki 0.16uM	22344	1.05473
G17	ERKi 0.4uM	5580	0.151014
H17	PI3Ki 0.16uM	22098	1.04146
I17	ERKi 0.4uM	5859	0.166054
J17	PI3Ki 0.16uM	16614	0.745833
K17	ERKi 0.02uM	15337	0.676993
L17	IGF1Ri 3uM + mTORi 0.01 uM	15744	0.698934
M17	ERKi 0.02uM	14780	0.646966
N17	IGF1Ri 3uM + mTORi 0.01 uM	14355	0.624055
C18	GSK3i 5uM	21427	1.00529
D18	AKTi 0.35uM	17039	0.768744
E18	GSK3i 5uM	23490	1.1165
F18	AKTi 0.35uM	14404	0.626697
G18	GSK3i 5uM	19263	0.888635
H18	AKTi 0.35uM	12055	0.500067
I18	GSK3i 5uM	23541	1.11925
J18	AKTi 0.35uM	15654	0.694082
K18	GSK3i 2uM	20894	0.976559
L18	AKTi 1uM + mTORi 0.01uM	7869	0.274409
M18	GSK3i 2uM	23233	1.10265
N18	AKTi 1uM + mTORi 0.01uM	9031	0.33705
C19	IGF1Ri 10uM	14014	0.605673
D19	mTORi 0.00475uM	17683	0.803461
E19	IGF1Ri 10uM	17174	0.776022
F19	mTORi 0.00475uM	18278	0.835536
G19	IGF1Ri 10uM	16731	0.752141
H19	mTORi 0.00475uM	16234	0.725348
I19	IGF1Ri 10uM	16673	0.749014
J19	mTORi 0.00475uM	18689	0.857692
K19	IGF1Ri 3uM	14757	0.645726
L19	PI3Ki 1uM + mTORi 0.01uM	12587	0.528746
M19	IGF1Ri 3uM	19233	0.887018
N19	PI3Ki 1uM + mTORi 0.01uM	16188	0.722869
C20	PI3Ki 2uM	9473	0.360877
D20	PI3Ki 0.16uM + AKTi 0.35uM + mTORi 0.00475uM	11630	0.477157
E20	PI3Ki 2uM	5650	0.154787
F20	PI3Ki 0.16uM + AKTi 0.35uM + mTORi 0.00475uM	8953	0.332845
G20	PI3Ki 2uM	5068	0.123413
H20	PI3Ki 0.16uM + AKTi 0.35uM + mTORi 0.00475uM	9936	0.385837
I20	PI3Ki 2uM	6375	0.193871
J20	PI3Ki 0.16uM + AKTi 0.35uM + mTORi 0.00475uM	10569	0.41996
K20	PI3Ki 1uM	16081	0.7171
L20	EGFRi 0.3uM + IGF1Ri 3uM	15581	0.690147
M20	PI3Ki 1uM	18147	0.828474
N20	EGFRi 0.3uM + IGF1Ri 3uM	18999	0.874404
C21	AKTi 5uM	6997	0.227401
D21	PI3Ki 0.16uM + AKTi 0.35uM	13567	0.581576
E21	AKTi 5uM	6317	0.190744
F21	PI3Ki 0.16uM + AKTi 0.35uM	15829	0.703516
G21	AKTi 5uM	6523	0.201849
H21	PI3Ki 0.16uM + AKTi 0.35uM	10863	0.435809
I21	AKTi 5uM	6629	0.207563
J21	PI3Ki 0.16uM + AKTi 0.35uM	13638	0.585404
K21	AKTi 1uM	11265	0.45748
L21	EGFRi 0.3uM + PI3Ki 1uM	13189	0.561199
M21	AKTi 1uM	12110	0.503032
N21	EGFRi 0.3uM + PI3Ki 1uM	15233	0.671387
C22	mTORi 0.3uM	5768	0.161149
D22	AKTi 0.35uM + mTORi 0.00475uM	12465	0.52217
E22	mTORi 0.3uM	5716	0.158345
F22	AKTi 0.35uM + mTORi 0.00475uM	12499	0.524002
G22	mTORi 0.3uM	4706	0.103898
H22	AKTi 0.35uM + mTORi 0.00475uM	10652	0.424435
I22	mTORi 0.3uM	4923	0.115596
J22	AKTi 0.35uM + mTORi 0.00475uM	10025	0.390634
K22	mTORi 0.01uM	14303	0.621252
L22	EGFRi 0.3uM + AKTi 1uM	13565	0.581468
M22	mTORi 0.01uM	15636	0.693111
N22	EGFRi 0.3uM + AKTi 1uM	14765	0.646158
G23	PAO 10uM	2755	-0.00127582
H23	PAO 10uM	2761	-0.000952372
