# Supplementary material for: Identifying mutant-specific multi-drug combinations using comparative network reconstruction
Source: iScience. 2022 Jul 15;25(8):104760. doi: 10.1016/j.isci.2022.104760 (PMC9385552; doi:10.1016/j.isci.2022.104760)
Supplement: Table S5. Cell viability measurements of the anti-selective and control multi-drug combinations, related to Figure 5 [file mmc6.xlsx]

## Sheet: TableS5-validation-experiment
replicate	well	row	column	cell_line	type	combo	viability	normalized_viability	EGFRi	RAFi	MEKi	ERKi	PI3Ki	AKTi	mTORi	GSK3i	IGF1Ri	PAO	treatment	n_drugs	pao_mean	dmso_mean
R1	C03	C	3	WT	Selective	AKTi+EGFRi+IGF1Ri	23066	0.62087	0.00970457	NA	NA	NA	NA	0.037962	NA	NA	1.1988	NA	AKTi:0.038 + EGFRi:0.0096 + IGF1Ri:1.2	3	3977.5	34722.2
R2	C03	C	3	WT	Selective	AKTi+EGFRi+IGF1Ri	24511	0.65723	0.00970457	NA	NA	NA	NA	0.037962	NA	NA	1.1988	NA	AKTi:0.038 + EGFRi:0.0096 + IGF1Ri:1.2	3	3927.1	35246.2
R3	C03	C	3	WT	Selective	AKTi+EGFRi+IGF1Ri	23273	0.593256	0.00970457	NA	NA	NA	NA	0.037962	NA	NA	1.1988	NA	AKTi:0.038 + EGFRi:0.0096 + IGF1Ri:1.2	3	3983.9	36497.9
R4	C03	C	3	WT	Selective	AKTi+EGFRi+IGF1Ri	26119	0.748926	0.00970457	NA	NA	NA	NA	0.037962	NA	NA	1.1988	NA	AKTi:0.038 + EGFRi:0.0096 + IGF1Ri:1.2	3	3899.4	33568
R5	C03	C	3	WT	Selective	AKTi+EGFRi+IGF1Ri	24653	0.632155	0.00970457	NA	NA	NA	NA	0.037962	NA	NA	1.1988	NA	AKTi:0.038 + EGFRi:0.0096 + IGF1Ri:1.2	3	3998.1	36671.9
R6	C03	C	3	WT	Selective	AKTi+EGFRi+IGF1Ri	26987	0.718335	0.00970457	NA	NA	NA	NA	0.037962	NA	NA	1.1988	NA	AKTi:0.038 + EGFRi:0.0096 + IGF1Ri:1.2	3	4002.3	35999.5
R7	C03	C	3	WT	Selective	AKTi+EGFRi+IGF1Ri	27210	0.709415	0.00970457	NA	NA	NA	NA	0.037962	NA	NA	1.1988	NA	AKTi:0.038 + EGFRi:0.0096 + IGF1Ri:1.2	3	3950.8	36737.2
R8	C03	C	3	WT	Selective	AKTi+EGFRi+IGF1Ri	25373	0.67086	0.00970457	NA	NA	NA	NA	0.037962	NA	NA	1.1988	NA	AKTi:0.038 + EGFRi:0.0096 + IGF1Ri:1.2	3	3933.5	35891.8
R1	C04	C	4	WT	Selective	AKTi+EGFRi+PI3Ki	32193	0.917734	0.00371057	NA	NA	NA	0.142714	0.037962	NA	NA	NA	NA	AKTi:0.038 + EGFRi:0.0038 + PI3Ki:0.14	3	3977.5	34722.2
R2	C04	C	4	WT	Selective	AKTi+EGFRi+PI3Ki	32457	0.910941	0.00371057	NA	NA	NA	0.142714	0.037962	NA	NA	NA	NA	AKTi:0.038 + EGFRi:0.0038 + PI3Ki:0.14	3	3927.1	35246.2
R3	C04	C	4	WT	Selective	AKTi+EGFRi+PI3Ki	33419	0.905306	0.00371057	NA	NA	NA	0.142714	0.037962	NA	NA	NA	NA	AKTi:0.038 + EGFRi:0.0038 + PI3Ki:0.14	3	3983.9	36497.9
R4	C04	C	4	WT	Selective	AKTi+EGFRi+PI3Ki	33124	0.985035	0.00371057	NA	NA	NA	0.142714	0.037962	NA	NA	NA	NA	AKTi:0.038 + EGFRi:0.0038 + PI3Ki:0.14	3	3899.4	33568
R5	C04	C	4	WT	Selective	AKTi+EGFRi+PI3Ki	33290	0.896496	0.00371057	NA	NA	NA	0.142714	0.037962	NA	NA	NA	NA	AKTi:0.038 + EGFRi:0.0038 + PI3Ki:0.14	3	3998.1	36671.9
R6	C04	C	4	WT	Selective	AKTi+EGFRi+PI3Ki	32065	0.877036	0.00371057	NA	NA	NA	0.142714	0.037962	NA	NA	NA	NA	AKTi:0.038 + EGFRi:0.0038 + PI3Ki:0.14	3	4002.3	35999.5
R7	C04	C	4	WT	Selective	AKTi+EGFRi+PI3Ki	31368	0.836236	0.00371057	NA	NA	NA	0.142714	0.037962	NA	NA	NA	NA	AKTi:0.038 + EGFRi:0.0038 + PI3Ki:0.14	3	3950.8	36737.2
R8	C04	C	4	WT	Selective	AKTi+EGFRi+PI3Ki	33858	0.936362	0.00371057	NA	NA	NA	0.142714	0.037962	NA	NA	NA	NA	AKTi:0.038 + EGFRi:0.0038 + PI3Ki:0.14	3	3933.5	35891.8
R1	C05	C	5	WT	Selective	AKTi+ERKi+IGF1Ri	22214	0.593158	NA	NA	NA	0.000570857	NA	0.043956	NA	NA	1.1988	NA	AKTi:0.044 + ERKi:0.00060 + IGF1Ri:1.2	3	3977.5	34722.2
R2	C05	C	5	WT	Selective	AKTi+ERKi+IGF1Ri	23809	0.634816	NA	NA	NA	0.000570857	NA	0.043956	NA	NA	1.1988	NA	AKTi:0.044 + ERKi:0.00060 + IGF1Ri:1.2	3	3927.1	35246.2
R3	C05	C	5	WT	Selective	AKTi+ERKi+IGF1Ri	23377	0.596454	NA	NA	NA	0.000570857	NA	0.043956	NA	NA	1.1988	NA	AKTi:0.044 + ERKi:0.00060 + IGF1Ri:1.2	3	3983.9	36497.9
R4	C05	C	5	WT	Selective	AKTi+ERKi+IGF1Ri	25525	0.728905	NA	NA	NA	0.000570857	NA	0.043956	NA	NA	1.1988	NA	AKTi:0.044 + ERKi:0.00060 + IGF1Ri:1.2	3	3899.4	33568
R5	C05	C	5	WT	Selective	AKTi+ERKi+IGF1Ri	23872	0.608252	NA	NA	NA	0.000570857	NA	0.043956	NA	NA	1.1988	NA	AKTi:0.044 + ERKi:0.00060 + IGF1Ri:1.2	3	3998.1	36671.9
R6	C05	C	5	WT	Selective	AKTi+ERKi+IGF1Ri	23207	0.600199	NA	NA	NA	0.000570857	NA	0.043956	NA	NA	1.1988	NA	AKTi:0.044 + ERKi:0.00060 + IGF1Ri:1.2	3	4002.3	35999.5
R7	C05	C	5	WT	Selective	AKTi+ERKi+IGF1Ri	27111	0.706395	NA	NA	NA	0.000570857	NA	0.043956	NA	NA	1.1988	NA	AKTi:0.044 + ERKi:0.00060 + IGF1Ri:1.2	3	3950.8	36737.2
R8	C05	C	5	WT	Selective	AKTi+ERKi+IGF1Ri	26821	0.716169	NA	NA	NA	0.000570857	NA	0.043956	NA	NA	1.1988	NA	AKTi:0.044 + ERKi:0.00060 + IGF1Ri:1.2	3	3933.5	35891.8
R1	C06	C	6	WT	Selective	AKTi+ERKi+PI3Ki	29757	0.838501	NA	NA	NA	0.000185529	0.142714	0.041958	NA	NA	NA	NA	AKTi:0.042 + ERKi:0.00023 + PI3Ki:0.14	3	3977.5	34722.2
R2	C06	C	6	WT	Selective	AKTi+ERKi+PI3Ki	30281	0.841463	NA	NA	NA	0.000185529	0.142714	0.041958	NA	NA	NA	NA	AKTi:0.042 + ERKi:0.00023 + PI3Ki:0.14	3	3927.1	35246.2
R3	C06	C	6	WT	Selective	AKTi+ERKi+PI3Ki	31788	0.855143	NA	NA	NA	0.000185529	0.142714	0.041958	NA	NA	NA	NA	AKTi:0.042 + ERKi:0.00023 + PI3Ki:0.14	3	3983.9	36497.9
R4	C06	C	6	WT	Selective	AKTi+ERKi+PI3Ki	28238	0.820349	NA	NA	NA	0.000185529	0.142714	0.041958	NA	NA	NA	NA	AKTi:0.042 + ERKi:0.00023 + PI3Ki:0.14	3	3899.4	33568
R5	C06	C	6	WT	Selective	AKTi+ERKi+PI3Ki	33245	0.895118	NA	NA	NA	0.000185529	0.142714	0.041958	NA	NA	NA	NA	AKTi:0.042 + ERKi:0.00023 + PI3Ki:0.14	3	3998.1	36671.9
R6	C06	C	6	WT	Selective	AKTi+ERKi+PI3Ki	31833	0.869785	NA	NA	NA	0.000185529	0.142714	0.041958	NA	NA	NA	NA	AKTi:0.042 + ERKi:0.00023 + PI3Ki:0.14	3	4002.3	35999.5
R7	C06	C	6	WT	Selective	AKTi+ERKi+PI3Ki	30628	0.813665	NA	NA	NA	0.000185529	0.142714	0.041958	NA	NA	NA	NA	AKTi:0.042 + ERKi:0.00023 + PI3Ki:0.14	3	3950.8	36737.2
R8	C06	C	6	WT	Selective	AKTi+ERKi+PI3Ki	33013	0.909922	NA	NA	NA	0.000185529	0.142714	0.041958	NA	NA	NA	NA	AKTi:0.042 + ERKi:0.00023 + PI3Ki:0.14	3	3933.5	35891.8
R1	C07	C	7	WT	Selective	AKTi+IGF1Ri	21348	0.564991	NA	NA	NA	NA	NA	0.0742114	NA	NA	1.1988	NA	AKTi:0.077 + IGF1Ri:1.2	2	3977.5	34722.2
R2	C07	C	7	WT	Selective	AKTi+IGF1Ri	20507	0.529385	NA	NA	NA	NA	NA	0.0742114	NA	NA	1.1988	NA	AKTi:0.077 + IGF1Ri:1.2	2	3927.1	35246.2
R3	C07	C	7	WT	Selective	AKTi+IGF1Ri	21958	0.552812	NA	NA	NA	NA	NA	0.0742114	NA	NA	1.1988	NA	AKTi:0.077 + IGF1Ri:1.2	2	3983.9	36497.9
R4	C07	C	7	WT	Selective	AKTi+IGF1Ri	21485	0.592734	NA	NA	NA	NA	NA	0.0742114	NA	NA	1.1988	NA	AKTi:0.077 + IGF1Ri:1.2	2	3899.4	33568
R5	C07	C	7	WT	Selective	AKTi+IGF1Ri	21173	0.525648	NA	NA	NA	NA	NA	0.0742114	NA	NA	1.1988	NA	AKTi:0.077 + IGF1Ri:1.2	2	3998.1	36671.9
R6	C07	C	7	WT	Selective	AKTi+IGF1Ri	24030	0.62592	NA	NA	NA	NA	NA	0.0742114	NA	NA	1.1988	NA	AKTi:0.077 + IGF1Ri:1.2	2	4002.3	35999.5
R7	C07	C	7	WT	Selective	AKTi+IGF1Ri	20760	0.512687	NA	NA	NA	NA	NA	0.0742114	NA	NA	1.1988	NA	AKTi:0.077 + IGF1Ri:1.2	2	3950.8	36737.2
R8	C07	C	7	WT	Selective	AKTi+IGF1Ri	25147	0.663788	NA	NA	NA	NA	NA	0.0742114	NA	NA	1.1988	NA	AKTi:0.077 + IGF1Ri:1.2	2	3933.5	35891.8
R1	C08	C	8	WT	Selective	AKTi+PI3Ki	29681	0.836029	NA	NA	NA	NA	0.142714	0.0513771	NA	NA	NA	NA	AKTi:0.054 + PI3Ki:0.14	2	3977.5	34722.2
R2	C08	C	8	WT	Selective	AKTi+PI3Ki	28634	0.788875	NA	NA	NA	NA	0.142714	0.0513771	NA	NA	NA	NA	AKTi:0.054 + PI3Ki:0.14	2	3927.1	35246.2
R3	C08	C	8	WT	Selective	AKTi+PI3Ki	30927	0.828662	NA	NA	NA	NA	0.142714	0.0513771	NA	NA	NA	NA	AKTi:0.054 + PI3Ki:0.14	2	3983.9	36497.9
R4	C08	C	8	WT	Selective	AKTi+PI3Ki	32783	0.973541	NA	NA	NA	NA	0.142714	0.0513771	NA	NA	NA	NA	AKTi:0.054 + PI3Ki:0.14	2	3899.4	33568
R5	C08	C	8	WT	Selective	AKTi+PI3Ki	30513	0.811504	NA	NA	NA	NA	0.142714	0.0513771	NA	NA	NA	NA	AKTi:0.054 + PI3Ki:0.14	2	3998.1	36671.9
R6	C08	C	8	WT	Selective	AKTi+PI3Ki	32228	0.88213	NA	NA	NA	NA	0.142714	0.0513771	NA	NA	NA	NA	AKTi:0.054 + PI3Ki:0.14	2	4002.3	35999.5
R7	C08	C	8	WT	Selective	AKTi+PI3Ki	34000	0.916513	NA	NA	NA	NA	0.142714	0.0513771	NA	NA	NA	NA	AKTi:0.054 + PI3Ki:0.14	2	3950.8	36737.2
R8	C08	C	8	WT	Selective	AKTi+PI3Ki	32618	0.897562	NA	NA	NA	NA	0.142714	0.0513771	NA	NA	NA	NA	AKTi:0.054 + PI3Ki:0.14	2	3933.5	35891.8
R1	C09	C	9	WT	Selective	AKTi+IGF1Ri+PI3Ki	22563	0.60451	NA	NA	NA	NA	0.142714	0.0513771	NA	NA	1.1988	NA	AKTi:0.054 + IGF1Ri:1.2 + PI3Ki:0.14	3	3977.5	34722.2
R2	C09	C	9	WT	Selective	AKTi+IGF1Ri+PI3Ki	19407	0.494263	NA	NA	NA	NA	0.142714	0.0513771	NA	NA	1.1988	NA	AKTi:0.054 + IGF1Ri:1.2 + PI3Ki:0.14	3	3927.1	35246.2
R3	C09	C	9	WT	Selective	AKTi+IGF1Ri+PI3Ki	21476	0.537987	NA	NA	NA	NA	0.142714	0.0513771	NA	NA	1.1988	NA	AKTi:0.054 + IGF1Ri:1.2 + PI3Ki:0.14	3	3983.9	36497.9
R4	C09	C	9	WT	Selective	AKTi+IGF1Ri+PI3Ki	19234	0.516863	NA	NA	NA	NA	0.142714	0.0513771	NA	NA	1.1988	NA	AKTi:0.054 + IGF1Ri:1.2 + PI3Ki:0.14	3	3899.4	33568
R5	C09	C	9	WT	Selective	AKTi+IGF1Ri+PI3Ki	22270	0.559222	NA	NA	NA	NA	0.142714	0.0513771	NA	NA	1.1988	NA	AKTi:0.054 + IGF1Ri:1.2 + PI3Ki:0.14	3	3998.1	36671.9
R6	C09	C	9	WT	Selective	AKTi+IGF1Ri+PI3Ki	20427	0.513317	NA	NA	NA	NA	0.142714	0.0513771	NA	NA	1.1988	NA	AKTi:0.054 + IGF1Ri:1.2 + PI3Ki:0.14	3	4002.3	35999.5
R7	C09	C	9	WT	Selective	AKTi+IGF1Ri+PI3Ki	21689	0.541022	NA	NA	NA	NA	0.142714	0.0513771	NA	NA	1.1988	NA	AKTi:0.054 + IGF1Ri:1.2 + PI3Ki:0.14	3	3950.8	36737.2
R8	C09	C	9	WT	Selective	AKTi+IGF1Ri+PI3Ki	23379	0.608466	NA	NA	NA	NA	0.142714	0.0513771	NA	NA	1.1988	NA	AKTi:0.054 + IGF1Ri:1.2 + PI3Ki:0.14	3	3933.5	35891.8
R1	C10	C	10	WT	Selective	AKTi+IGF1Ri+mTORi	18260	0.464551	NA	NA	NA	NA	NA	0.0627943	0.00351077	NA	1.1988	NA	AKTi:0.065 + IGF1Ri:1.2 + mTORi:0.0035	3	3977.5	34722.2
R2	C10	C	10	WT	Selective	AKTi+IGF1Ri+mTORi	21199	0.55148	NA	NA	NA	NA	NA	0.0627943	0.00351077	NA	1.1988	NA	AKTi:0.065 + IGF1Ri:1.2 + mTORi:0.0035	3	3927.1	35246.2
R3	C10	C	10	WT	Selective	AKTi+IGF1Ri+mTORi	20392	0.504648	NA	NA	NA	NA	NA	0.0627943	0.00351077	NA	1.1988	NA	AKTi:0.065 + IGF1Ri:1.2 + mTORi:0.0035	3	3983.9	36497.9
R4	C10	C	10	WT	Selective	AKTi+IGF1Ri+mTORi	20032	0.54376	NA	NA	NA	NA	NA	0.0627943	0.00351077	NA	1.1988	NA	AKTi:0.065 + IGF1Ri:1.2 + mTORi:0.0035	3	3899.4	33568
R5	C10	C	10	WT	Selective	AKTi+IGF1Ri+mTORi	19634	0.478546	NA	NA	NA	NA	NA	0.0627943	0.00351077	NA	1.1988	NA	AKTi:0.065 + IGF1Ri:1.2 + mTORi:0.0035	3	3998.1	36671.9
R6	C10	C	10	WT	Selective	AKTi+IGF1Ri+mTORi	19690	0.490284	NA	NA	NA	NA	NA	0.0627943	0.00351077	NA	1.1988	NA	AKTi:0.065 + IGF1Ri:1.2 + mTORi:0.0035	3	4002.3	35999.5
R7	C10	C	10	WT	Selective	AKTi+IGF1Ri+mTORi	21129	0.523942	NA	NA	NA	NA	NA	0.0627943	0.00351077	NA	1.1988	NA	AKTi:0.065 + IGF1Ri:1.2 + mTORi:0.0035	3	3950.8	36737.2
R8	C10	C	10	WT	Selective	AKTi+IGF1Ri+mTORi	23058	0.598421	NA	NA	NA	NA	NA	0.0627943	0.00351077	NA	1.1988	NA	AKTi:0.065 + IGF1Ri:1.2 + mTORi:0.0035	3	3933.5	35891.8
R1	C11	C	11	WT	Selective	AKTi+mTORi+PI3Ki	31214	0.885891	NA	NA	NA	NA	0.142714	0.0430997	0.00351077	NA	NA	NA	AKTi:0.043 + PI3Ki:0.14 + mTORi:0.0035	3	3977.5	34722.2
R2	C11	C	11	WT	Selective	AKTi+mTORi+PI3Ki	30375	0.844464	NA	NA	NA	NA	0.142714	0.0430997	0.00351077	NA	NA	NA	AKTi:0.043 + PI3Ki:0.14 + mTORi:0.0035	3	3927.1	35246.2
R3	C11	C	11	WT	Selective	AKTi+mTORi+PI3Ki	29678	0.790248	NA	NA	NA	NA	0.142714	0.0430997	0.00351077	NA	NA	NA	AKTi:0.043 + PI3Ki:0.14 + mTORi:0.0035	3	3983.9	36497.9
R4	C11	C	11	WT	Selective	AKTi+mTORi+PI3Ki	26615	0.765644	NA	NA	NA	NA	0.142714	0.0430997	0.00351077	NA	NA	NA	AKTi:0.043 + PI3Ki:0.14 + mTORi:0.0035	3	3899.4	33568
R5	C11	C	11	WT	Selective	AKTi+mTORi+PI3Ki	29977	0.795099	NA	NA	NA	NA	0.142714	0.0430997	0.00351077	NA	NA	NA	AKTi:0.043 + PI3Ki:0.14 + mTORi:0.0035	3	3998.1	36671.9
R6	C11	C	11	WT	Selective	AKTi+mTORi+PI3Ki	27596	0.737368	NA	NA	NA	NA	0.142714	0.0430997	0.00351077	NA	NA	NA	AKTi:0.043 + PI3Ki:0.14 + mTORi:0.0035	3	4002.3	35999.5
R7	C11	C	11	WT	Selective	AKTi+mTORi+PI3Ki	31938	0.853621	NA	NA	NA	NA	0.142714	0.0430997	0.00351077	NA	NA	NA	AKTi:0.043 + PI3Ki:0.14 + mTORi:0.0035	3	3950.8	36737.2
R8	C11	C	11	WT	Selective	AKTi+mTORi+PI3Ki	28275	0.761666	NA	NA	NA	NA	0.142714	0.0430997	0.00351077	NA	NA	NA	AKTi:0.043 + PI3Ki:0.14 + mTORi:0.0035	3	3933.5	35891.8
R1	C12	C	12	WT	Control	PAO	4002	0.000796884	NA	NA	NA	NA	NA	NA	NA	NA	NA	9.99001	PAO	0	3977.5	34722.2
R2	C12	C	12	WT	Control	PAO	3944	0.000539606	NA	NA	NA	NA	NA	NA	NA	NA	NA	9.99001	PAO	0	3927.1	35246.2
R3	C12	C	12	WT	Control	PAO	4007	0.000710464	NA	NA	NA	NA	NA	NA	NA	NA	NA	9.99001	PAO	0	3983.9	36497.9
R4	C12	C	12	WT	Control	PAO	3979	0.00268297	NA	NA	NA	NA	NA	NA	NA	NA	NA	9.99001	PAO	0	3899.4	33568
R5	C12	C	12	WT	Control	PAO	4030	0.000976318	NA	NA	NA	NA	NA	NA	NA	NA	NA	9.99001	PAO	0	3998.1	36671.9
R6	C12	C	12	WT	Control	PAO	4358	0.0111166	NA	NA	NA	NA	NA	NA	NA	NA	NA	9.99001	PAO	0	4002.3	35999.5
R7	C12	C	12	WT	Control	PAO	4010	0.00180562	NA	NA	NA	NA	NA	NA	NA	NA	NA	9.99001	PAO	0	3950.8	36737.2
R8	C12	C	12	WT	Control	PAO	3991	0.00179922	NA	NA	NA	NA	NA	NA	NA	NA	NA	9.99001	PAO	0	3933.5	35891.8
R1	C13	C	13	PI3K	Control	PAO	3993	0.000645061	NA	NA	NA	NA	NA	NA	NA	NA	NA	9.99001	PAO	0	3970.3	39160.8
R2	C13	C	13	PI3K	Control	PAO	3950	0.000311392	NA	NA	NA	NA	NA	NA	NA	NA	NA	9.99001	PAO	0	3939.2	38622.1
R3	C13	C	13	PI3K	Control	PAO	4001	0.00138168	NA	NA	NA	NA	NA	NA	NA	NA	NA	9.99001	PAO	0	3954.4	37681.4
R4	C13	C	13	PI3K	Control	PAO	3944	-0.000249996	NA	NA	NA	NA	NA	NA	NA	NA	NA	9.99001	PAO	0	3952.6	38353.1
R5	C13	C	13	PI3K	Control	PAO	4068	0.00257172	NA	NA	NA	NA	NA	NA	NA	NA	NA	9.99001	PAO	0	3978.1	38935.2
R6	C13	C	13	PI3K	Control	PAO	3991	0.00102344	NA	NA	NA	NA	NA	NA	NA	NA	NA	9.99001	PAO	0	3955.2	38935.2
R7	C13	C	13	PI3K	Control	PAO	3987	0.00146623	NA	NA	NA	NA	NA	NA	NA	NA	NA	9.99001	PAO	0	3935.4	39127.8
R8	C13	C	13	PI3K	Control	PAO	3985	0.00149011	NA	NA	NA	NA	NA	NA	NA	NA	NA	9.99001	PAO	0	3932.2	39365.8
R1	C14	C	14	PI3K	Selective	AKTi+EGFRi+IGF1Ri	35469	0.895092	0.00970457	NA	NA	NA	NA	0.037962	NA	NA	1.1988	NA	AKTi:0.038 + EGFRi:0.0096 + IGF1Ri:1.2	3	3970.3	39160.8
R2	C14	C	14	PI3K	Selective	AKTi+EGFRi+IGF1Ri	35815	0.919063	0.00970457	NA	NA	NA	NA	0.037962	NA	NA	1.1988	NA	AKTi:0.038 + EGFRi:0.0096 + IGF1Ri:1.2	3	3939.2	38622.1
R3	C14	C	14	PI3K	Selective	AKTi+EGFRi+IGF1Ri	32181	0.836915	0.00970457	NA	NA	NA	NA	0.037962	NA	NA	1.1988	NA	AKTi:0.038 + EGFRi:0.0096 + IGF1Ri:1.2	3	3954.4	37681.4
R4	C14	C	14	PI3K	Selective	AKTi+EGFRi+IGF1Ri	34128	0.877178	0.00970457	NA	NA	NA	NA	0.037962	NA	NA	1.1988	NA	AKTi:0.038 + EGFRi:0.0096 + IGF1Ri:1.2	3	3952.6	38353.1
R5	C14	C	14	PI3K	Selective	AKTi+EGFRi+IGF1Ri	33754	0.851783	0.00970457	NA	NA	NA	NA	0.037962	NA	NA	1.1988	NA	AKTi:0.038 + EGFRi:0.0096 + IGF1Ri:1.2	3	3978.1	38935.2
R6	C14	C	14	PI3K	Selective	AKTi+EGFRi+IGF1Ri	34779	0.881182	0.00970457	NA	NA	NA	NA	0.037962	NA	NA	1.1988	NA	AKTi:0.038 + EGFRi:0.0096 + IGF1Ri:1.2	3	3955.2	38935.2
R7	C14	C	14	PI3K	Selective	AKTi+EGFRi+IGF1Ri	32484	0.811216	0.00970457	NA	NA	NA	NA	0.037962	NA	NA	1.1988	NA	AKTi:0.038 + EGFRi:0.0096 + IGF1Ri:1.2	3	3935.4	39127.8
R8	C14	C	14	PI3K	Selective	AKTi+EGFRi+IGF1Ri	32701	0.811908	0.00970457	NA	NA	NA	NA	0.037962	NA	NA	1.1988	NA	AKTi:0.038 + EGFRi:0.0096 + IGF1Ri:1.2	3	3932.2	39365.8
R1	C15	C	15	PI3K	Selective	AKTi+EGFRi+PI3Ki	34029	0.854172	0.00371057	NA	NA	NA	0.142714	0.037962	NA	NA	NA	NA	AKTi:0.038 + EGFRi:0.0038 + PI3Ki:0.14	3	3970.3	39160.8
R2	C15	C	15	PI3K	Selective	AKTi+EGFRi+PI3Ki	33330	0.847414	0.00371057	NA	NA	NA	0.142714	0.037962	NA	NA	NA	NA	AKTi:0.038 + EGFRi:0.0038 + PI3Ki:0.14	3	3939.2	38622.1
R3	C15	C	15	PI3K	Selective	AKTi+EGFRi+PI3Ki	31493	0.816516	0.00371057	NA	NA	NA	0.142714	0.037962	NA	NA	NA	NA	AKTi:0.038 + EGFRi:0.0038 + PI3Ki:0.14	3	3954.4	37681.4
R4	C15	C	15	PI3K	Selective	AKTi+EGFRi+PI3Ki	32729	0.83651	0.00371057	NA	NA	NA	0.142714	0.037962	NA	NA	NA	NA	AKTi:0.038 + EGFRi:0.0038 + PI3Ki:0.14	3	3952.6	38353.1
R5	C15	C	15	PI3K	Selective	AKTi+EGFRi+PI3Ki	34905	0.884709	0.00371057	NA	NA	NA	0.142714	0.037962	NA	NA	NA	NA	AKTi:0.038 + EGFRi:0.0038 + PI3Ki:0.14	3	3978.1	38935.2
R6	C15	C	15	PI3K	Selective	AKTi+EGFRi+PI3Ki	40994	1.05885	0.00371057	NA	NA	NA	0.142714	0.037962	NA	NA	NA	NA	AKTi:0.038 + EGFRi:0.0038 + PI3Ki:0.14	3	3955.2	38935.2
R7	C15	C	15	PI3K	Selective	AKTi+EGFRi+PI3Ki	33866	0.850486	0.00371057	NA	NA	NA	0.142714	0.037962	NA	NA	NA	NA	AKTi:0.038 + EGFRi:0.0038 + PI3Ki:0.14	3	3935.4	39127.8
R8	C15	C	15	PI3K	Selective	AKTi+EGFRi+PI3Ki	36349	0.914862	0.00371057	NA	NA	NA	0.142714	0.037962	NA	NA	NA	NA	AKTi:0.038 + EGFRi:0.0038 + PI3Ki:0.14	3	3932.2	39365.8
R1	C16	C	16	PI3K	Selective	AKTi+ERKi+IGF1Ri	36853	0.934421	NA	NA	NA	0.000570857	NA	0.043956	NA	NA	1.1988	NA	AKTi:0.044 + ERKi:0.00060 + IGF1Ri:1.2	3	3970.3	39160.8
R2	C16	C	16	PI3K	Selective	AKTi+ERKi+IGF1Ri	33046	0.839226	NA	NA	NA	0.000570857	NA	0.043956	NA	NA	1.1988	NA	AKTi:0.044 + ERKi:0.00060 + IGF1Ri:1.2	3	3939.2	38622.1
R3	C16	C	16	PI3K	Selective	AKTi+ERKi+IGF1Ri	31854	0.827219	NA	NA	NA	0.000570857	NA	0.043956	NA	NA	1.1988	NA	AKTi:0.044 + ERKi:0.00060 + IGF1Ri:1.2	3	3954.4	37681.4
R4	C16	C	16	PI3K	Selective	AKTi+ERKi+IGF1Ri	34582	0.890376	NA	NA	NA	0.000570857	NA	0.043956	NA	NA	1.1988	NA	AKTi:0.044 + ERKi:0.00060 + IGF1Ri:1.2	3	3952.6	38353.1
R5	C16	C	16	PI3K	Selective	AKTi+ERKi+IGF1Ri	36483	0.92985	NA	NA	NA	0.000570857	NA	0.043956	NA	NA	1.1988	NA	AKTi:0.044 + ERKi:0.00060 + IGF1Ri:1.2	3	3978.1	38935.2
R6	C16	C	16	PI3K	Selective	AKTi+ERKi+IGF1Ri	34746	0.880239	NA	NA	NA	0.000570857	NA	0.043956	NA	NA	1.1988	NA	AKTi:0.044 + ERKi:0.00060 + IGF1Ri:1.2	3	3955.2	38935.2
R7	C16	C	16	PI3K	Selective	AKTi+ERKi+IGF1Ri	36206	0.916978	NA	NA	NA	0.000570857	NA	0.043956	NA	NA	1.1988	NA	AKTi:0.044 + ERKi:0.00060 + IGF1Ri:1.2	3	3935.4	39127.8
R8	C16	C	16	PI3K	Selective	AKTi+ERKi+IGF1Ri	36185	0.910233	NA	NA	NA	0.000570857	NA	0.043956	NA	NA	1.1988	NA	AKTi:0.044 + ERKi:0.00060 + IGF1Ri:1.2	3	3932.2	39365.8
R1	C17	C	17	PI3K	Selective	AKTi+ERKi+PI3Ki	35975	0.909471	NA	NA	NA	0.000185529	0.142714	0.041958	NA	NA	NA	NA	AKTi:0.042 + ERKi:0.00023 + PI3Ki:0.14	3	3970.3	39160.8
R2	C17	C	17	PI3K	Selective	AKTi+ERKi+PI3Ki	36710	0.944868	NA	NA	NA	0.000185529	0.142714	0.041958	NA	NA	NA	NA	AKTi:0.042 + ERKi:0.00023 + PI3Ki:0.14	3	3939.2	38622.1
R3	C17	C	17	PI3K	Selective	AKTi+ERKi+PI3Ki	35499	0.935293	NA	NA	NA	0.000185529	0.142714	0.041958	NA	NA	NA	NA	AKTi:0.042 + ERKi:0.00023 + PI3Ki:0.14	3	3954.4	37681.4
R4	C17	C	17	PI3K	Selective	AKTi+ERKi+PI3Ki	33902	0.870609	NA	NA	NA	0.000185529	0.142714	0.041958	NA	NA	NA	NA	AKTi:0.042 + ERKi:0.00023 + PI3Ki:0.14	3	3952.6	38353.1
R5	C17	C	17	PI3K	Selective	AKTi+ERKi+PI3Ki	36513	0.930708	NA	NA	NA	0.000185529	0.142714	0.041958	NA	NA	NA	NA	AKTi:0.042 + ERKi:0.00023 + PI3Ki:0.14	3	3978.1	38935.2
R6	C17	C	17	PI3K	Selective	AKTi+ERKi+PI3Ki	35939	0.914344	NA	NA	NA	0.000185529	0.142714	0.041958	NA	NA	NA	NA	AKTi:0.042 + ERKi:0.00023 + PI3Ki:0.14	3	3955.2	38935.2
R7	C17	C	17	PI3K	Selective	AKTi+ERKi+PI3Ki	32160	0.80201	NA	NA	NA	0.000185529	0.142714	0.041958	NA	NA	NA	NA	AKTi:0.042 + ERKi:0.00023 + PI3Ki:0.14	3	3935.4	39127.8
R8	C17	C	17	PI3K	Selective	AKTi+ERKi+PI3Ki	34980	0.876226	NA	NA	NA	0.000185529	0.142714	0.041958	NA	NA	NA	NA	AKTi:0.042 + ERKi:0.00023 + PI3Ki:0.14	3	3932.2	39365.8
R1	C18	C	18	PI3K	Selective	AKTi+IGF1Ri	30889	0.764943	NA	NA	NA	NA	NA	0.0742114	NA	NA	1.1988	NA	AKTi:0.077 + IGF1Ri:1.2	2	3970.3	39160.8
R2	C18	C	18	PI3K	Selective	AKTi+IGF1Ri	35081	0.8979	NA	NA	NA	NA	NA	0.0742114	NA	NA	1.1988	NA	AKTi:0.077 + IGF1Ri:1.2	2	3939.2	38622.1
R3	C18	C	18	PI3K	Selective	AKTi+IGF1Ri	31094	0.804685	NA	NA	NA	NA	NA	0.0742114	NA	NA	1.1988	NA	AKTi:0.077 + IGF1Ri:1.2	2	3954.4	37681.4
R4	C18	C	18	PI3K	Selective	AKTi+IGF1Ri	31873	0.811627	NA	NA	NA	NA	NA	0.0742114	NA	NA	1.1988	NA	AKTi:0.077 + IGF1Ri:1.2	2	3952.6	38353.1
R5	C18	C	18	PI3K	Selective	AKTi+IGF1Ri	27874	0.683577	NA	NA	NA	NA	NA	0.0742114	NA	NA	1.1988	NA	AKTi:0.077 + IGF1Ri:1.2	2	3978.1	38935.2
R6	C18	C	18	PI3K	Selective	AKTi+IGF1Ri	30576	0.761028	NA	NA	NA	NA	NA	0.0742114	NA	NA	1.1988	NA	AKTi:0.077 + IGF1Ri:1.2	2	3955.2	38935.2
R7	C18	C	18	PI3K	Selective	AKTi+IGF1Ri	32139	0.801413	NA	NA	NA	NA	NA	0.0742114	NA	NA	1.1988	NA	AKTi:0.077 + IGF1Ri:1.2	2	3935.4	39127.8
R8	C18	C	18	PI3K	Selective	AKTi+IGF1Ri	31892	0.789077	NA	NA	NA	NA	NA	0.0742114	NA	NA	1.1988	NA	AKTi:0.077 + IGF1Ri:1.2	2	3932.2	39365.8
R1	C19	C	19	PI3K	Selective	AKTi+PI3Ki	37454	0.9515	NA	NA	NA	NA	0.142714	0.0513771	NA	NA	NA	NA	AKTi:0.054 + PI3Ki:0.14	2	3970.3	39160.8
R2	C19	C	19	PI3K	Selective	AKTi+PI3Ki	36291	0.932788	NA	NA	NA	NA	0.142714	0.0513771	NA	NA	NA	NA	AKTi:0.054 + PI3Ki:0.14	2	3939.2	38622.1
R3	C19	C	19	PI3K	Selective	AKTi+PI3Ki	31269	0.809874	NA	NA	NA	NA	0.142714	0.0513771	NA	NA	NA	NA	AKTi:0.054 + PI3Ki:0.14	2	3954.4	37681.4
R4	C19	C	19	PI3K	Selective	AKTi+PI3Ki	36002	0.931654	NA	NA	NA	NA	0.142714	0.0513771	NA	NA	NA	NA	AKTi:0.054 + PI3Ki:0.14	2	3952.6	38353.1
R5	C19	C	19	PI3K	Selective	AKTi+PI3Ki	37752	0.966151	NA	NA	NA	NA	0.142714	0.0513771	NA	NA	NA	NA	AKTi:0.054 + PI3Ki:0.14	2	3978.1	38935.2
R6	C19	C	19	PI3K	Selective	AKTi+PI3Ki	36183	0.921319	NA	NA	NA	NA	0.142714	0.0513771	NA	NA	NA	NA	AKTi:0.054 + PI3Ki:0.14	2	3955.2	38935.2
R7	C19	C	19	PI3K	Selective	AKTi+PI3Ki	37686	0.959032	NA	NA	NA	NA	0.142714	0.0513771	NA	NA	NA	NA	AKTi:0.054 + PI3Ki:0.14	2	3935.4	39127.8
R8	C19	C	19	PI3K	Selective	AKTi+PI3Ki	36068	0.906931	NA	NA	NA	NA	0.142714	0.0513771	NA	NA	NA	NA	AKTi:0.054 + PI3Ki:0.14	2	3932.2	39365.8
R1	C20	C	20	PI3K	Selective	AKTi+IGF1Ri+PI3Ki	36497	0.924305	NA	NA	NA	NA	0.142714	0.0513771	NA	NA	1.1988	NA	AKTi:0.054 + IGF1Ri:1.2 + PI3Ki:0.14	3	3970.3	39160.8
R2	C20	C	20	PI3K	Selective	AKTi+IGF1Ri+PI3Ki	31089	0.7828	NA	NA	NA	NA	0.142714	0.0513771	NA	NA	1.1988	NA	AKTi:0.054 + IGF1Ri:1.2 + PI3Ki:0.14	3	3939.2	38622.1
R3	C20	C	20	PI3K	Selective	AKTi+IGF1Ri+PI3Ki	29164	0.747461	NA	NA	NA	NA	0.142714	0.0513771	NA	NA	1.1988	NA	AKTi:0.054 + IGF1Ri:1.2 + PI3Ki:0.14	3	3954.4	37681.4
R4	C20	C	20	PI3K	Selective	AKTi+IGF1Ri+PI3Ki	32171	0.82029	NA	NA	NA	NA	0.142714	0.0513771	NA	NA	1.1988	NA	AKTi:0.054 + IGF1Ri:1.2 + PI3Ki:0.14	3	3952.6	38353.1
R5	C20	C	20	PI3K	Selective	AKTi+IGF1Ri+PI3Ki	31797	0.7958	NA	NA	NA	NA	0.142714	0.0513771	NA	NA	1.1988	NA	AKTi:0.054 + IGF1Ri:1.2 + PI3Ki:0.14	3	3978.1	38935.2
R6	C20	C	20	PI3K	Selective	AKTi+IGF1Ri+PI3Ki	30089	0.747106	NA	NA	NA	NA	0.142714	0.0513771	NA	NA	1.1988	NA	AKTi:0.054 + IGF1Ri:1.2 + PI3Ki:0.14	3	3955.2	38935.2
R7	C20	C	20	PI3K	Selective	AKTi+IGF1Ri+PI3Ki	33877	0.850799	NA	NA	NA	NA	0.142714	0.0513771	NA	NA	1.1988	NA	AKTi:0.054 + IGF1Ri:1.2 + PI3Ki:0.14	3	3935.4	39127.8
R8	C20	C	20	PI3K	Selective	AKTi+IGF1Ri+PI3Ki	28499	0.69332	NA	NA	NA	NA	0.142714	0.0513771	NA	NA	1.1988	NA	AKTi:0.054 + IGF1Ri:1.2 + PI3Ki:0.14	3	3932.2	39365.8
R1	C21	C	21	PI3K	Selective	AKTi+IGF1Ri+mTORi	28891	0.708167	NA	NA	NA	NA	NA	0.0627943	0.00351077	NA	1.1988	NA	AKTi:0.065 + IGF1Ri:1.2 + mTORi:0.0035	3	3970.3	39160.8
R2	C21	C	21	PI3K	Selective	AKTi+IGF1Ri+mTORi	27114	0.66819	NA	NA	NA	NA	NA	0.0627943	0.00351077	NA	1.1988	NA	AKTi:0.065 + IGF1Ri:1.2 + mTORi:0.0035	3	3939.2	38622.1
R3	C21	C	21	PI3K	Selective	AKTi+IGF1Ri+mTORi	31334	0.811801	NA	NA	NA	NA	NA	0.0627943	0.00351077	NA	1.1988	NA	AKTi:0.065 + IGF1Ri:1.2 + mTORi:0.0035	3	3954.4	37681.4
R4	C21	C	21	PI3K	Selective	AKTi+IGF1Ri+mTORi	25707	0.632386	NA	NA	NA	NA	NA	0.0627943	0.00351077	NA	1.1988	NA	AKTi:0.065 + IGF1Ri:1.2 + mTORi:0.0035	3	3952.6	38353.1
R5	C21	C	21	PI3K	Selective	AKTi+IGF1Ri+mTORi	29909	0.741791	NA	NA	NA	NA	NA	0.0627943	0.00351077	NA	1.1988	NA	AKTi:0.065 + IGF1Ri:1.2 + mTORi:0.0035	3	3978.1	38935.2
R6	C21	C	21	PI3K	Selective	AKTi+IGF1Ri+mTORi	30352	0.754624	NA	NA	NA	NA	NA	0.0627943	0.00351077	NA	1.1988	NA	AKTi:0.065 + IGF1Ri:1.2 + mTORi:0.0035	3	3955.2	38935.2
R7	C21	C	21	PI3K	Selective	AKTi+IGF1Ri+mTORi	33451	0.838694	NA	NA	NA	NA	NA	0.0627943	0.00351077	NA	1.1988	NA	AKTi:0.065 + IGF1Ri:1.2 + mTORi:0.0035	3	3935.4	39127.8
R8	C21	C	21	PI3K	Selective	AKTi+IGF1Ri+mTORi	27513	0.665494	NA	NA	NA	NA	NA	0.0627943	0.00351077	NA	1.1988	NA	AKTi:0.065 + IGF1Ri:1.2 + mTORi:0.0035	3	3932.2	39365.8
R1	C22	C	22	PI3K	Selective	AKTi+mTORi+PI3Ki	34490	0.867272	NA	NA	NA	NA	0.142714	0.0430997	0.00351077	NA	NA	NA	AKTi:0.043 + PI3Ki:0.14 + mTORi:0.0035	3	3970.3	39160.8
R2	C22	C	22	PI3K	Selective	AKTi+mTORi+PI3Ki	30593	0.768499	NA	NA	NA	NA	0.142714	0.0430997	0.00351077	NA	NA	NA	AKTi:0.043 + PI3Ki:0.14 + mTORi:0.0035	3	3939.2	38622.1
R3	C22	C	22	PI3K	Selective	AKTi+mTORi+PI3Ki	33517	0.876527	NA	NA	NA	NA	0.142714	0.0430997	0.00351077	NA	NA	NA	AKTi:0.043 + PI3Ki:0.14 + mTORi:0.0035	3	3954.4	37681.4
R4	C22	C	22	PI3K	Selective	AKTi+mTORi+PI3Ki	30949	0.784767	NA	NA	NA	NA	0.142714	0.0430997	0.00351077	NA	NA	NA	AKTi:0.043 + PI3Ki:0.14 + mTORi:0.0035	3	3952.6	38353.1
R5	C22	C	22	PI3K	Selective	AKTi+mTORi+PI3Ki	36324	0.925301	NA	NA	NA	NA	0.142714	0.0430997	0.00351077	NA	NA	NA	AKTi:0.043 + PI3Ki:0.14 + mTORi:0.0035	3	3978.1	38935.2
R6	C22	C	22	PI3K	Selective	AKTi+mTORi+PI3Ki	30745	0.765859	NA	NA	NA	NA	0.142714	0.0430997	0.00351077	NA	NA	NA	AKTi:0.043 + PI3Ki:0.14 + mTORi:0.0035	3	3955.2	38935.2
R7	C22	C	22	PI3K	Selective	AKTi+mTORi+PI3Ki	31319	0.778112	NA	NA	NA	NA	0.142714	0.0430997	0.00351077	NA	NA	NA	AKTi:0.043 + PI3Ki:0.14 + mTORi:0.0035	3	3935.4	39127.8
R8	C22	C	22	PI3K	Selective	AKTi+mTORi+PI3Ki	33800	0.842924	NA	NA	NA	NA	0.142714	0.0430997	0.00351077	NA	NA	NA	AKTi:0.043 + PI3Ki:0.14 + mTORi:0.0035	3	3932.2	39365.8
R1	D03	D	3	WT	Selective	EGFRi+IGF1Ri	26262	0.724823	0.021978	NA	NA	NA	NA	NA	NA	NA	1.1988	NA	EGFRi:0.022 + IGF1Ri:1.2	2	3977.5	34722.2
R2	D03	D	3	WT	Selective	EGFRi+IGF1Ri	27112	0.740279	0.021978	NA	NA	NA	NA	NA	NA	NA	1.1988	NA	EGFRi:0.022 + IGF1Ri:1.2	2	3927.1	35246.2
R3	D03	D	3	WT	Selective	EGFRi+IGF1Ri	25362	0.657505	0.021978	NA	NA	NA	NA	NA	NA	NA	1.1988	NA	EGFRi:0.022 + IGF1Ri:1.2	2	3983.9	36497.9
R4	D03	D	3	WT	Selective	EGFRi+IGF1Ri	17032	0.442643	0.021978	NA	NA	NA	NA	NA	NA	NA	1.1988	NA	EGFRi:0.022 + IGF1Ri:1.2	2	3899.4	33568
R5	D03	D	3	WT	Selective	EGFRi+IGF1Ri	26085	0.675982	0.021978	NA	NA	NA	NA	NA	NA	NA	1.1988	NA	EGFRi:0.022 + IGF1Ri:1.2	2	3998.1	36671.9
R6	D03	D	3	WT	Selective	EGFRi+IGF1Ri	26365	0.698896	0.021978	NA	NA	NA	NA	NA	NA	NA	1.1988	NA	EGFRi:0.022 + IGF1Ri:1.2	2	4002.3	35999.5
R7	D03	D	3	WT	Selective	EGFRi+IGF1Ri	30077	0.79686	0.021978	NA	NA	NA	NA	NA	NA	NA	1.1988	NA	EGFRi:0.022 + IGF1Ri:1.2	2	3950.8	36737.2
R8	D03	D	3	WT	Selective	EGFRi+IGF1Ri	29016	0.784852	0.021978	NA	NA	NA	NA	NA	NA	NA	1.1988	NA	EGFRi:0.022 + IGF1Ri:1.2	2	3933.5	35891.8
R1	D04	D	4	WT	Selective	EGFRi+PI3Ki	30264	0.854992	0.148423	NA	NA	NA	0.142714	NA	NA	NA	NA	NA	EGFRi:0.015 + PI3Ki:0.14	2	3977.5	34722.2
R2	D04	D	4	WT	Selective	EGFRi+PI3Ki	32647	0.917008	0.148423	NA	NA	NA	0.142714	NA	NA	NA	NA	NA	EGFRi:0.015 + PI3Ki:0.14	2	3927.1	35246.2
R3	D04	D	4	WT	Selective	EGFRi+PI3Ki	31638	0.85053	0.148423	NA	NA	NA	0.142714	NA	NA	NA	NA	NA	EGFRi:0.015 + PI3Ki:0.14	2	3983.9	36497.9
R4	D04	D	4	WT	Selective	EGFRi+PI3Ki	22731	0.634732	0.148423	NA	NA	NA	0.142714	NA	NA	NA	NA	NA	EGFRi:0.015 + PI3Ki:0.14	2	3899.4	33568
R5	D04	D	4	WT	Selective	EGFRi+PI3Ki	32363	0.868124	0.148423	NA	NA	NA	0.142714	NA	NA	NA	NA	NA	EGFRi:0.015 + PI3Ki:0.14	2	3998.1	36671.9
R6	D04	D	4	WT	Selective	EGFRi+PI3Ki	31782	0.868192	0.148423	NA	NA	NA	0.142714	NA	NA	NA	NA	NA	EGFRi:0.015 + PI3Ki:0.14	2	4002.3	35999.5
R7	D04	D	4	WT	Selective	EGFRi+PI3Ki	36913	1.00536	0.148423	NA	NA	NA	0.142714	NA	NA	NA	NA	NA	EGFRi:0.015 + PI3Ki:0.14	2	3950.8	36737.2
R8	D04	D	4	WT	Selective	EGFRi+PI3Ki	31069	0.849092	0.148423	NA	NA	NA	0.142714	NA	NA	NA	NA	NA	EGFRi:0.015 + PI3Ki:0.14	2	3933.5	35891.8
R1	D05	D	5	WT	Selective	EGFRi+IGF1Ri+PI3Ki	23474	0.634141	0.0151277	NA	NA	NA	0.142714	NA	NA	NA	1.1988	NA	EGFRi:0.015 + IGF1Ri:1.2 + PI3Ki:0.14	3	3977.5	34722.2
R2	D05	D	5	WT	Selective	EGFRi+IGF1Ri+PI3Ki	24356	0.652281	0.0151277	NA	NA	NA	0.142714	NA	NA	NA	1.1988	NA	EGFRi:0.015 + IGF1Ri:1.2 + PI3Ki:0.14	3	3927.1	35246.2
R3	D05	D	5	WT	Selective	EGFRi+IGF1Ri+PI3Ki	21373	0.534819	0.0151277	NA	NA	NA	0.142714	NA	NA	NA	1.1988	NA	EGFRi:0.015 + IGF1Ri:1.2 + PI3Ki:0.14	3	3983.9	36497.9
R4	D05	D	5	WT	Selective	EGFRi+IGF1Ri+PI3Ki	16490	0.424375	0.0151277	NA	NA	NA	0.142714	NA	NA	NA	1.1988	NA	EGFRi:0.015 + IGF1Ri:1.2 + PI3Ki:0.14	3	3899.4	33568
R5	D05	D	5	WT	Selective	EGFRi+IGF1Ri+PI3Ki	24223	0.618995	0.0151277	NA	NA	NA	0.142714	NA	NA	NA	1.1988	NA	EGFRi:0.015 + IGF1Ri:1.2 + PI3Ki:0.14	3	3998.1	36671.9
R6	D05	D	5	WT	Selective	EGFRi+IGF1Ri+PI3Ki	22411	0.575322	0.0151277	NA	NA	NA	0.142714	NA	NA	NA	1.1988	NA	EGFRi:0.015 + IGF1Ri:1.2 + PI3Ki:0.14	3	4002.3	35999.5
R7	D05	D	5	WT	Selective	EGFRi+IGF1Ri+PI3Ki	23602	0.59937	0.0151277	NA	NA	NA	0.142714	NA	NA	NA	1.1988	NA	EGFRi:0.015 + IGF1Ri:1.2 + PI3Ki:0.14	3	3950.8	36737.2
R8	D05	D	5	WT	Selective	EGFRi+IGF1Ri+PI3Ki	24720	0.650427	0.0151277	NA	NA	NA	0.142714	NA	NA	NA	1.1988	NA	EGFRi:0.015 + IGF1Ri:1.2 + PI3Ki:0.14	3	3933.5	35891.8
R1	D06	D	6	WT	Selective	EGFRi+IGF1Ri+mTORi	23175	0.624416	0.017982	NA	NA	NA	NA	NA	0.00351077	NA	1.1988	NA	EGFRi:0.018 + IGF1Ri:1.2 + mTORi:0.0035	3	3977.5	34722.2
R2	D06	D	6	WT	Selective	EGFRi+IGF1Ri+mTORi	21087	0.547904	0.017982	NA	NA	NA	NA	NA	0.00351077	NA	1.1988	NA	EGFRi:0.018 + IGF1Ri:1.2 + mTORi:0.0035	3	3927.1	35246.2
R3	D06	D	6	WT	Selective	EGFRi+IGF1Ri+mTORi	21394	0.535465	0.017982	NA	NA	NA	NA	NA	0.00351077	NA	1.1988	NA	EGFRi:0.018 + IGF1Ri:1.2 + mTORi:0.0035	3	3983.9	36497.9
R4	D06	D	6	WT	Selective	EGFRi+IGF1Ri+mTORi	16781	0.434183	0.017982	NA	NA	NA	NA	NA	0.00351077	NA	1.1988	NA	EGFRi:0.018 + IGF1Ri:1.2 + mTORi:0.0035	3	3899.4	33568
R5	D06	D	6	WT	Selective	EGFRi+IGF1Ri+mTORi	24159	0.617036	0.017982	NA	NA	NA	NA	NA	0.00351077	NA	1.1988	NA	EGFRi:0.018 + IGF1Ri:1.2 + mTORi:0.0035	3	3998.1	36671.9
R6	D06	D	6	WT	Selective	EGFRi+IGF1Ri+mTORi	23745	0.617013	0.017982	NA	NA	NA	NA	NA	0.00351077	NA	1.1988	NA	EGFRi:0.018 + IGF1Ri:1.2 + mTORi:0.0035	3	4002.3	35999.5
R7	D06	D	6	WT	Selective	EGFRi+IGF1Ri+mTORi	24460	0.625539	0.017982	NA	NA	NA	NA	NA	0.00351077	NA	1.1988	NA	EGFRi:0.018 + IGF1Ri:1.2 + mTORi:0.0035	3	3950.8	36737.2
R8	D06	D	6	WT	Selective	EGFRi+IGF1Ri+mTORi	24156	0.632779	0.017982	NA	NA	NA	NA	NA	0.00351077	NA	1.1988	NA	EGFRi:0.018 + IGF1Ri:1.2 + mTORi:0.0035	3	3933.5	35891.8
R1	D07	D	7	WT	Selective	EGFRi+mTORi+PI3Ki	29275	0.822823	0.0111317	NA	NA	NA	0.142714	NA	0.00351077	NA	NA	NA	EGFRi:0.011 + PI3Ki:0.14 + mTORi:0.0035	3	3977.5	34722.2
R2	D07	D	7	WT	Selective	EGFRi+mTORi+PI3Ki	30936	0.862377	0.0111317	NA	NA	NA	0.142714	NA	0.00351077	NA	NA	NA	EGFRi:0.011 + PI3Ki:0.14 + mTORi:0.0035	3	3927.1	35246.2
R3	D07	D	7	WT	Selective	EGFRi+mTORi+PI3Ki	29167	0.774532	0.0111317	NA	NA	NA	0.142714	NA	0.00351077	NA	NA	NA	EGFRi:0.011 + PI3Ki:0.14 + mTORi:0.0035	3	3983.9	36497.9
R4	D07	D	7	WT	Selective	EGFRi+mTORi+PI3Ki	20254	0.551243	0.0111317	NA	NA	NA	0.142714	NA	0.00351077	NA	NA	NA	EGFRi:0.011 + PI3Ki:0.14 + mTORi:0.0035	3	3899.4	33568
R5	D07	D	7	WT	Selective	EGFRi+mTORi+PI3Ki	31777	0.850189	0.0111317	NA	NA	NA	0.142714	NA	0.00351077	NA	NA	NA	EGFRi:0.011 + PI3Ki:0.14 + mTORi:0.0035	3	3998.1	36671.9
R6	D07	D	7	WT	Selective	EGFRi+mTORi+PI3Ki	31458	0.858066	0.0111317	NA	NA	NA	0.142714	NA	0.00351077	NA	NA	NA	EGFRi:0.011 + PI3Ki:0.14 + mTORi:0.0035	3	4002.3	35999.5
R7	D07	D	7	WT	Selective	EGFRi+mTORi+PI3Ki	32629	0.874697	0.0111317	NA	NA	NA	0.142714	NA	0.00351077	NA	NA	NA	EGFRi:0.011 + PI3Ki:0.14 + mTORi:0.0035	3	3950.8	36737.2
R8	D07	D	7	WT	Selective	EGFRi+mTORi+PI3Ki	33230	0.916712	0.0111317	NA	NA	NA	0.142714	NA	0.00351077	NA	NA	NA	EGFRi:0.011 + PI3Ki:0.14 + mTORi:0.0035	3	3933.5	35891.8
R1	D08	D	8	WT	Selective	ERKi+IGF1Ri	26764	0.741151	NA	NA	NA	0.00171257	NA	NA	NA	NA	1.1988	NA	ERKi:0.0016 + IGF1Ri:1.2	2	3977.5	34722.2
R2	D08	D	8	WT	Selective	ERKi+IGF1Ri	25704	0.695322	NA	NA	NA	0.00171257	NA	NA	NA	NA	1.1988	NA	ERKi:0.0016 + IGF1Ri:1.2	2	3927.1	35246.2
R3	D08	D	8	WT	Selective	ERKi+IGF1Ri	28720	0.760784	NA	NA	NA	0.00171257	NA	NA	NA	NA	1.1988	NA	ERKi:0.0016 + IGF1Ri:1.2	2	3983.9	36497.9
R4	D08	D	8	WT	Selective	ERKi+IGF1Ri	21458	0.591824	NA	NA	NA	0.00171257	NA	NA	NA	NA	1.1988	NA	ERKi:0.0016 + IGF1Ri:1.2	2	3899.4	33568
R5	D08	D	8	WT	Selective	ERKi+IGF1Ri	27505	0.719442	NA	NA	NA	0.00171257	NA	NA	NA	NA	1.1988	NA	ERKi:0.0016 + IGF1Ri:1.2	2	3998.1	36671.9
R6	D08	D	8	WT	Selective	ERKi+IGF1Ri	27474	0.733555	NA	NA	NA	0.00171257	NA	NA	NA	NA	1.1988	NA	ERKi:0.0016 + IGF1Ri:1.2	2	4002.3	35999.5
R7	D08	D	8	WT	Selective	ERKi+IGF1Ri	30282	0.803112	NA	NA	NA	0.00171257	NA	NA	NA	NA	1.1988	NA	ERKi:0.0016 + IGF1Ri:1.2	2	3950.8	36737.2
R8	D08	D	8	WT	Selective	ERKi+IGF1Ri	28948	0.782724	NA	NA	NA	0.00171257	NA	NA	NA	NA	1.1988	NA	ERKi:0.0016 + IGF1Ri:1.2	2	3933.5	35891.8
R1	D09	D	9	WT	Selective	ERKi+PI3Ki	30612	0.866311	NA	NA	NA	0.00114171	0.142714	NA	NA	NA	NA	NA	ERKi:0.0011 + PI3Ki:0.14	2	3977.5	34722.2
R2	D09	D	9	WT	Selective	ERKi+PI3Ki	34132	0.964423	NA	NA	NA	0.00114171	0.142714	NA	NA	NA	NA	NA	ERKi:0.0011 + PI3Ki:0.14	2	3927.1	35246.2
R3	D09	D	9	WT	Selective	ERKi+PI3Ki	34895	0.950702	NA	NA	NA	0.00114171	0.142714	NA	NA	NA	NA	NA	ERKi:0.0011 + PI3Ki:0.14	2	3983.9	36497.9
R4	D09	D	9	WT	Selective	ERKi+PI3Ki	24670	0.700087	NA	NA	NA	0.00114171	0.142714	NA	NA	NA	NA	NA	ERKi:0.0011 + PI3Ki:0.14	2	3899.4	33568
R5	D09	D	9	WT	Selective	ERKi+PI3Ki	35269	0.957064	NA	NA	NA	0.00114171	0.142714	NA	NA	NA	NA	NA	ERKi:0.0011 + PI3Ki:0.14	2	3998.1	36671.9
R6	D09	D	9	WT	Selective	ERKi+PI3Ki	33750	0.929697	NA	NA	NA	0.00114171	0.142714	NA	NA	NA	NA	NA	ERKi:0.0011 + PI3Ki:0.14	2	4002.3	35999.5
R7	D09	D	9	WT	Selective	ERKi+PI3Ki	33518	0.901812	NA	NA	NA	0.00114171	0.142714	NA	NA	NA	NA	NA	ERKi:0.0011 + PI3Ki:0.14	2	3950.8	36737.2
R8	D09	D	9	WT	Selective	ERKi+PI3Ki	32935	0.907481	NA	NA	NA	0.00114171	0.142714	NA	NA	NA	NA	NA	ERKi:0.0011 + PI3Ki:0.14	2	3933.5	35891.8
R1	D10	D	10	WT	Selective	ERKi+IGF1Ri+PI3Ki	24005	0.651412	NA	NA	NA	0.00114171	0.142714	NA	NA	NA	1.1988	NA	ERKi:0.0011 + IGF1Ri:1.2 + PI3Ki:0.14	3	3977.5	34722.2
R2	D10	D	10	WT	Selective	ERKi+IGF1Ri+PI3Ki	25030	0.673802	NA	NA	NA	0.00114171	0.142714	NA	NA	NA	1.1988	NA	ERKi:0.0011 + IGF1Ri:1.2 + PI3Ki:0.14	3	3927.1	35246.2
R3	D10	D	10	WT	Selective	ERKi+IGF1Ri+PI3Ki	25951	0.67562	NA	NA	NA	0.00114171	0.142714	NA	NA	NA	1.1988	NA	ERKi:0.0011 + IGF1Ri:1.2 + PI3Ki:0.14	3	3983.9	36497.9
R4	D10	D	10	WT	Selective	ERKi+IGF1Ri+PI3Ki	17817	0.469102	NA	NA	NA	0.00114171	0.142714	NA	NA	NA	1.1988	NA	ERKi:0.0011 + IGF1Ri:1.2 + PI3Ki:0.14	3	3899.4	33568
R5	D10	D	10	WT	Selective	ERKi+IGF1Ri+PI3Ki	28693	0.755802	NA	NA	NA	0.00114171	0.142714	NA	NA	NA	1.1988	NA	ERKi:0.0011 + IGF1Ri:1.2 + PI3Ki:0.14	3	3998.1	36671.9
R6	D10	D	10	WT	Selective	ERKi+IGF1Ri+PI3Ki	26464	0.70199	NA	NA	NA	0.00114171	0.142714	NA	NA	NA	1.1988	NA	ERKi:0.0011 + IGF1Ri:1.2 + PI3Ki:0.14	3	4002.3	35999.5
R7	D10	D	10	WT	Selective	ERKi+IGF1Ri+PI3Ki	23308	0.590402	NA	NA	NA	0.00114171	0.142714	NA	NA	NA	1.1988	NA	ERKi:0.0011 + IGF1Ri:1.2 + PI3Ki:0.14	3	3950.8	36737.2
R8	D10	D	10	WT	Selective	ERKi+IGF1Ri+PI3Ki	25115	0.662787	NA	NA	NA	0.00114171	0.142714	NA	NA	NA	1.1988	NA	ERKi:0.0011 + IGF1Ri:1.2 + PI3Ki:0.14	3	3933.5	35891.8
R1	D11	D	11	WT	Selective	ERKi+IGF1Ri+mTORi	25629	0.704234	NA	NA	NA	0.00142714	NA	NA	0.00351077	NA	1.1988	NA	ERKi:0.0013 + IGF1Ri:1.2 + mTORi:0.0035	3	3977.5	34722.2
R2	D11	D	11	WT	Selective	ERKi+IGF1Ri+mTORi	23876	0.636955	NA	NA	NA	0.00142714	NA	NA	0.00351077	NA	1.1988	NA	ERKi:0.0013 + IGF1Ri:1.2 + mTORi:0.0035	3	3927.1	35246.2
R3	D11	D	11	WT	Selective	ERKi+IGF1Ri+mTORi	21359	0.534389	NA	NA	NA	0.00142714	NA	NA	0.00351077	NA	1.1988	NA	ERKi:0.0013 + IGF1Ri:1.2 + mTORi:0.0035	3	3983.9	36497.9
R4	D11	D	11	WT	Selective	ERKi+IGF1Ri+mTORi	19253	0.517503	NA	NA	NA	0.00142714	NA	NA	0.00351077	NA	1.1988	NA	ERKi:0.0013 + IGF1Ri:1.2 + mTORi:0.0035	3	3899.4	33568
R5	D11	D	11	WT	Selective	ERKi+IGF1Ri+mTORi	26477	0.68798	NA	NA	NA	0.00142714	NA	NA	0.00351077	NA	1.1988	NA	ERKi:0.0013 + IGF1Ri:1.2 + mTORi:0.0035	3	3998.1	36671.9
R6	D11	D	11	WT	Selective	ERKi+IGF1Ri+mTORi	25386	0.668299	NA	NA	NA	0.00142714	NA	NA	0.00351077	NA	1.1988	NA	ERKi:0.0013 + IGF1Ri:1.2 + mTORi:0.0035	3	4002.3	35999.5
R7	D11	D	11	WT	Selective	ERKi+IGF1Ri+mTORi	25257	0.649848	NA	NA	NA	0.00142714	NA	NA	0.00351077	NA	1.1988	NA	ERKi:0.0013 + IGF1Ri:1.2 + mTORi:0.0035	3	3950.8	36737.2
R8	D11	D	11	WT	Selective	ERKi+IGF1Ri+mTORi	26556	0.707877	NA	NA	NA	0.00142714	NA	NA	0.00351077	NA	1.1988	NA	ERKi:0.0013 + IGF1Ri:1.2 + mTORi:0.0035	3	3933.5	35891.8
R1	D14	D	14	PI3K	Selective	EGFRi+IGF1Ri	33823	0.848318	0.021978	NA	NA	NA	NA	NA	NA	NA	1.1988	NA	EGFRi:0.022 + IGF1Ri:1.2	2	3970.3	39160.8
R2	D14	D	14	PI3K	Selective	EGFRi+IGF1Ri	38283	0.990222	0.021978	NA	NA	NA	NA	NA	NA	NA	1.1988	NA	EGFRi:0.022 + IGF1Ri:1.2	2	3939.2	38622.1
R3	D14	D	14	PI3K	Selective	EGFRi+IGF1Ri	38157	1.0141	0.021978	NA	NA	NA	NA	NA	NA	NA	1.1988	NA	EGFRi:0.022 + IGF1Ri:1.2	2	3954.4	37681.4
R4	D14	D	14	PI3K	Selective	EGFRi+IGF1Ri	29804	0.751483	0.021978	NA	NA	NA	NA	NA	NA	NA	1.1988	NA	EGFRi:0.022 + IGF1Ri:1.2	2	3952.6	38353.1
R5	D14	D	14	PI3K	Selective	EGFRi+IGF1Ri	37794	0.967353	0.021978	NA	NA	NA	NA	NA	NA	NA	1.1988	NA	EGFRi:0.022 + IGF1Ri:1.2	2	3978.1	38935.2
R6	D14	D	14	PI3K	Selective	EGFRi+IGF1Ri	37983	0.972777	0.021978	NA	NA	NA	NA	NA	NA	NA	1.1988	NA	EGFRi:0.022 + IGF1Ri:1.2	2	3955.2	38935.2
R7	D14	D	14	PI3K	Selective	EGFRi+IGF1Ri	37528	0.954543	0.021978	NA	NA	NA	NA	NA	NA	NA	1.1988	NA	EGFRi:0.022 + IGF1Ri:1.2	2	3935.4	39127.8
R8	D14	D	14	PI3K	Selective	EGFRi+IGF1Ri	38697	0.981127	0.021978	NA	NA	NA	NA	NA	NA	NA	1.1988	NA	EGFRi:0.022 + IGF1Ri:1.2	2	3932.2	39365.8
R1	D15	D	15	PI3K	Selective	EGFRi+PI3Ki	38216	0.973153	0.148423	NA	NA	NA	0.142714	NA	NA	NA	NA	NA	EGFRi:0.015 + PI3Ki:0.14	2	3970.3	39160.8
R2	D15	D	15	PI3K	Selective	EGFRi+PI3Ki	39415	1.02286	0.148423	NA	NA	NA	0.142714	NA	NA	NA	NA	NA	EGFRi:0.015 + PI3Ki:0.14	2	3939.2	38622.1
R3	D15	D	15	PI3K	Selective	EGFRi+PI3Ki	35655	0.939918	0.148423	NA	NA	NA	0.142714	NA	NA	NA	NA	NA	EGFRi:0.015 + PI3Ki:0.14	2	3954.4	37681.4
R4	D15	D	15	PI3K	Selective	EGFRi+PI3Ki	31934	0.8134	0.148423	NA	NA	NA	0.142714	NA	NA	NA	NA	NA	EGFRi:0.015 + PI3Ki:0.14	2	3952.6	38353.1
R5	D15	D	15	PI3K	Selective	EGFRi+PI3Ki	38716	0.993728	0.148423	NA	NA	NA	0.142714	NA	NA	NA	NA	NA	EGFRi:0.015 + PI3Ki:0.14	2	3978.1	38935.2
R6	D15	D	15	PI3K	Selective	EGFRi+PI3Ki	39239	1.00868	0.148423	NA	NA	NA	0.142714	NA	NA	NA	NA	NA	EGFRi:0.015 + PI3Ki:0.14	2	3955.2	38935.2
R7	D15	D	15	PI3K	Selective	EGFRi+PI3Ki	36431	0.923371	0.148423	NA	NA	NA	0.142714	NA	NA	NA	NA	NA	EGFRi:0.015 + PI3Ki:0.14	2	3935.4	39127.8
R8	D15	D	15	PI3K	Selective	EGFRi+PI3Ki	39549	1.00517	0.148423	NA	NA	NA	0.142714	NA	NA	NA	NA	NA	EGFRi:0.015 + PI3Ki:0.14	2	3932.2	39365.8
R1	D16	D	16	PI3K	Selective	EGFRi+IGF1Ri+PI3Ki	36340	0.919843	0.0151277	NA	NA	NA	0.142714	NA	NA	NA	1.1988	NA	EGFRi:0.015 + IGF1Ri:1.2 + PI3Ki:0.14	3	3970.3	39160.8
R2	D16	D	16	PI3K	Selective	EGFRi+IGF1Ri+PI3Ki	35156	0.900062	0.0151277	NA	NA	NA	0.142714	NA	NA	NA	1.1988	NA	EGFRi:0.015 + IGF1Ri:1.2 + PI3Ki:0.14	3	3939.2	38622.1
R3	D16	D	16	PI3K	Selective	EGFRi+IGF1Ri+PI3Ki	35243	0.927703	0.0151277	NA	NA	NA	0.142714	NA	NA	NA	1.1988	NA	EGFRi:0.015 + IGF1Ri:1.2 + PI3Ki:0.14	3	3954.4	37681.4
R4	D16	D	16	PI3K	Selective	EGFRi+IGF1Ri+PI3Ki	30798	0.780378	0.0151277	NA	NA	NA	0.142714	NA	NA	NA	1.1988	NA	EGFRi:0.015 + IGF1Ri:1.2 + PI3Ki:0.14	3	3952.6	38353.1
R5	D16	D	16	PI3K	Selective	EGFRi+IGF1Ri+PI3Ki	38059	0.974934	0.0151277	NA	NA	NA	0.142714	NA	NA	NA	1.1988	NA	EGFRi:0.015 + IGF1Ri:1.2 + PI3Ki:0.14	3	3978.1	38935.2
R6	D16	D	16	PI3K	Selective	EGFRi+IGF1Ri+PI3Ki	38537	0.988615	0.0151277	NA	NA	NA	0.142714	NA	NA	NA	1.1988	NA	EGFRi:0.015 + IGF1Ri:1.2 + PI3Ki:0.14	3	3955.2	38935.2
R7	D16	D	16	PI3K	Selective	EGFRi+IGF1Ri+PI3Ki	34768	0.876117	0.0151277	NA	NA	NA	0.142714	NA	NA	NA	1.1988	NA	EGFRi:0.015 + IGF1Ri:1.2 + PI3Ki:0.14	3	3935.4	39127.8
R8	D16	D	16	PI3K	Selective	EGFRi+IGF1Ri+PI3Ki	36464	0.918107	0.0151277	NA	NA	NA	0.142714	NA	NA	NA	1.1988	NA	EGFRi:0.015 + IGF1Ri:1.2 + PI3Ki:0.14	3	3932.2	39365.8
R1	D17	D	17	PI3K	Selective	EGFRi+IGF1Ri+mTORi	32600	0.813564	0.017982	NA	NA	NA	NA	NA	0.00351077	NA	1.1988	NA	EGFRi:0.018 + IGF1Ri:1.2 + mTORi:0.0035	3	3970.3	39160.8
R2	D17	D	17	PI3K	Selective	EGFRi+IGF1Ri+mTORi	32857	0.833776	0.017982	NA	NA	NA	NA	NA	0.00351077	NA	1.1988	NA	EGFRi:0.018 + IGF1Ri:1.2 + mTORi:0.0035	3	3939.2	38622.1
R3	D17	D	17	PI3K	Selective	EGFRi+IGF1Ri+mTORi	30040	0.773434	0.017982	NA	NA	NA	NA	NA	0.00351077	NA	1.1988	NA	EGFRi:0.018 + IGF1Ri:1.2 + mTORi:0.0035	3	3954.4	37681.4
R4	D17	D	17	PI3K	Selective	EGFRi+IGF1Ri+mTORi	28545	0.714884	0.017982	NA	NA	NA	NA	NA	0.00351077	NA	1.1988	NA	EGFRi:0.018 + IGF1Ri:1.2 + mTORi:0.0035	3	3952.6	38353.1
R5	D17	D	17	PI3K	Selective	EGFRi+IGF1Ri+mTORi	36519	0.93088	0.017982	NA	NA	NA	NA	NA	0.00351077	NA	1.1988	NA	EGFRi:0.018 + IGF1Ri:1.2 + mTORi:0.0035	3	3978.1	38935.2
R6	D17	D	17	PI3K	Selective	EGFRi+IGF1Ri+mTORi	33949	0.857454	0.017982	NA	NA	NA	NA	NA	0.00351077	NA	1.1988	NA	EGFRi:0.018 + IGF1Ri:1.2 + mTORi:0.0035	3	3955.2	38935.2
R7	D17	D	17	PI3K	Selective	EGFRi+IGF1Ri+mTORi	28490	0.697726	0.017982	NA	NA	NA	NA	NA	0.00351077	NA	1.1988	NA	EGFRi:0.018 + IGF1Ri:1.2 + mTORi:0.0035	3	3935.4	39127.8
R8	D17	D	17	PI3K	Selective	EGFRi+IGF1Ri+mTORi	32212	0.798108	0.017982	NA	NA	NA	NA	NA	0.00351077	NA	1.1988	NA	EGFRi:0.018 + IGF1Ri:1.2 + mTORi:0.0035	3	3932.2	39365.8
R1	D18	D	18	PI3K	Selective	EGFRi+mTORi+PI3Ki	36766	0.931949	0.0111317	NA	NA	NA	0.142714	NA	0.00351077	NA	NA	NA	EGFRi:0.011 + PI3Ki:0.14 + mTORi:0.0035	3	3970.3	39160.8
R2	D18	D	18	PI3K	Selective	EGFRi+mTORi+PI3Ki	35991	0.924138	0.0111317	NA	NA	NA	0.142714	NA	0.00351077	NA	NA	NA	EGFRi:0.011 + PI3Ki:0.14 + mTORi:0.0035	3	3939.2	38622.1
R3	D18	D	18	PI3K	Selective	EGFRi+mTORi+PI3Ki	35718	0.941786	0.0111317	NA	NA	NA	0.142714	NA	0.00351077	NA	NA	NA	EGFRi:0.011 + PI3Ki:0.14 + mTORi:0.0035	3	3954.4	37681.4
R4	D18	D	18	PI3K	Selective	EGFRi+mTORi+PI3Ki	34257	0.880928	0.0111317	NA	NA	NA	0.142714	NA	0.00351077	NA	NA	NA	EGFRi:0.011 + PI3Ki:0.14 + mTORi:0.0035	3	3952.6	38353.1
R5	D18	D	18	PI3K	Selective	EGFRi+mTORi+PI3Ki	38788	0.995788	0.0111317	NA	NA	NA	0.142714	NA	0.00351077	NA	NA	NA	EGFRi:0.011 + PI3Ki:0.14 + mTORi:0.0035	3	3978.1	38935.2
R6	D18	D	18	PI3K	Selective	EGFRi+mTORi+PI3Ki	32956	0.829067	0.0111317	NA	NA	NA	0.142714	NA	0.00351077	NA	NA	NA	EGFRi:0.011 + PI3Ki:0.14 + mTORi:0.0035	3	3955.2	38935.2
R7	D18	D	18	PI3K	Selective	EGFRi+mTORi+PI3Ki	35055	0.884272	0.0111317	NA	NA	NA	0.142714	NA	0.00351077	NA	NA	NA	EGFRi:0.011 + PI3Ki:0.14 + mTORi:0.0035	3	3935.4	39127.8
R8	D18	D	18	PI3K	Selective	EGFRi+mTORi+PI3Ki	36440	0.91743	0.0111317	NA	NA	NA	0.142714	NA	0.00351077	NA	NA	NA	EGFRi:0.011 + PI3Ki:0.14 + mTORi:0.0035	3	3932.2	39365.8
R1	D19	D	19	PI3K	Selective	ERKi+IGF1Ri	37388	0.949624	NA	NA	NA	0.00171257	NA	NA	NA	NA	1.1988	NA	ERKi:0.0016 + IGF1Ri:1.2	2	3970.3	39160.8
R2	D19	D	19	PI3K	Selective	ERKi+IGF1Ri	36789	0.947146	NA	NA	NA	0.00171257	NA	NA	NA	NA	1.1988	NA	ERKi:0.0016 + IGF1Ri:1.2	2	3939.2	38622.1
R3	D19	D	19	PI3K	Selective	ERKi+IGF1Ri	33790	0.884621	NA	NA	NA	0.00171257	NA	NA	NA	NA	1.1988	NA	ERKi:0.0016 + IGF1Ri:1.2	2	3954.4	37681.4
R4	D19	D	19	PI3K	Selective	ERKi+IGF1Ri	36727	0.95273	NA	NA	NA	0.00171257	NA	NA	NA	NA	1.1988	NA	ERKi:0.0016 + IGF1Ri:1.2	2	3952.6	38353.1
R5	D19	D	19	PI3K	Selective	ERKi+IGF1Ri	37933	0.971329	NA	NA	NA	0.00171257	NA	NA	NA	NA	1.1988	NA	ERKi:0.0016 + IGF1Ri:1.2	2	3978.1	38935.2
R6	D19	D	19	PI3K	Selective	ERKi+IGF1Ri	35468	0.900879	NA	NA	NA	0.00171257	NA	NA	NA	NA	1.1988	NA	ERKi:0.0016 + IGF1Ri:1.2	2	3955.2	38935.2
R7	D19	D	19	PI3K	Selective	ERKi+IGF1Ri	37435	0.9519	NA	NA	NA	0.00171257	NA	NA	NA	NA	1.1988	NA	ERKi:0.0016 + IGF1Ri:1.2	2	3935.4	39127.8
R8	D19	D	19	PI3K	Selective	ERKi+IGF1Ri	40205	1.02369	NA	NA	NA	0.00171257	NA	NA	NA	NA	1.1988	NA	ERKi:0.0016 + IGF1Ri:1.2	2	3932.2	39365.8
R1	D20	D	20	PI3K	Selective	ERKi+PI3Ki	36153	0.914529	NA	NA	NA	0.00114171	0.142714	NA	NA	NA	NA	NA	ERKi:0.0011 + PI3Ki:0.14	2	3970.3	39160.8
R2	D20	D	20	PI3K	Selective	ERKi+PI3Ki	41960	1.09624	NA	NA	NA	0.00114171	0.142714	NA	NA	NA	NA	NA	ERKi:0.0011 + PI3Ki:0.14	2	3939.2	38622.1
R3	D20	D	20	PI3K	Selective	ERKi+PI3Ki	39502	1.05398	NA	NA	NA	0.00114171	0.142714	NA	NA	NA	NA	NA	ERKi:0.0011 + PI3Ki:0.14	2	3954.4	37681.4
R4	D20	D	20	PI3K	Selective	ERKi+PI3Ki	39835	1.04308	NA	NA	NA	0.00114171	0.142714	NA	NA	NA	NA	NA	ERKi:0.0011 + PI3Ki:0.14	2	3952.6	38353.1
R5	D20	D	20	PI3K	Selective	ERKi+PI3Ki	41385	1.07008	NA	NA	NA	0.00114171	0.142714	NA	NA	NA	NA	NA	ERKi:0.0011 + PI3Ki:0.14	2	3978.1	38935.2
R6	D20	D	20	PI3K	Selective	ERKi+PI3Ki	36884	0.941359	NA	NA	NA	0.00114171	0.142714	NA	NA	NA	NA	NA	ERKi:0.0011 + PI3Ki:0.14	2	3955.2	38935.2
R7	D20	D	20	PI3K	Selective	ERKi+PI3Ki	37560	0.955452	NA	NA	NA	0.00114171	0.142714	NA	NA	NA	NA	NA	ERKi:0.0011 + PI3Ki:0.14	2	3935.4	39127.8
R8	D20	D	20	PI3K	Selective	ERKi+PI3Ki	39676	1.00876	NA	NA	NA	0.00114171	0.142714	NA	NA	NA	NA	NA	ERKi:0.0011 + PI3Ki:0.14	2	3932.2	39365.8
R1	D21	D	21	PI3K	Selective	ERKi+IGF1Ri+PI3Ki	37343	0.948345	NA	NA	NA	0.00114171	0.142714	NA	NA	NA	1.1988	NA	ERKi:0.0011 + IGF1Ri:1.2 + PI3Ki:0.14	3	3970.3	39160.8
R2	D21	D	21	PI3K	Selective	ERKi+IGF1Ri+PI3Ki	37919	0.979727	NA	NA	NA	0.00114171	0.142714	NA	NA	NA	1.1988	NA	ERKi:0.0011 + IGF1Ri:1.2 + PI3Ki:0.14	3	3939.2	38622.1
R3	D21	D	21	PI3K	Selective	ERKi+IGF1Ri+PI3Ki	38720	1.0308	NA	NA	NA	0.00114171	0.142714	NA	NA	NA	1.1988	NA	ERKi:0.0011 + IGF1Ri:1.2 + PI3Ki:0.14	3	3954.4	37681.4
R4	D21	D	21	PI3K	Selective	ERKi+IGF1Ri+PI3Ki	36170	0.936538	NA	NA	NA	0.00114171	0.142714	NA	NA	NA	1.1988	NA	ERKi:0.0011 + IGF1Ri:1.2 + PI3Ki:0.14	3	3952.6	38353.1
R5	D21	D	21	PI3K	Selective	ERKi+IGF1Ri+PI3Ki	37361	0.954966	NA	NA	NA	0.00114171	0.142714	NA	NA	NA	1.1988	NA	ERKi:0.0011 + IGF1Ri:1.2 + PI3Ki:0.14	3	3978.1	38935.2
R6	D21	D	21	PI3K	Selective	ERKi+IGF1Ri+PI3Ki	37659	0.963515	NA	NA	NA	0.00114171	0.142714	NA	NA	NA	1.1988	NA	ERKi:0.0011 + IGF1Ri:1.2 + PI3Ki:0.14	3	3955.2	38935.2
R7	D21	D	21	PI3K	Selective	ERKi+IGF1Ri+PI3Ki	37694	0.95926	NA	NA	NA	0.00114171	0.142714	NA	NA	NA	1.1988	NA	ERKi:0.0011 + IGF1Ri:1.2 + PI3Ki:0.14	3	3935.4	39127.8
R8	D21	D	21	PI3K	Selective	ERKi+IGF1Ri+PI3Ki	36428	0.917091	NA	NA	NA	0.00114171	0.142714	NA	NA	NA	1.1988	NA	ERKi:0.0011 + IGF1Ri:1.2 + PI3Ki:0.14	3	3932.2	39365.8
R1	D22	D	22	PI3K	Selective	ERKi+IGF1Ri+mTORi	34549	0.868949	NA	NA	NA	0.00142714	NA	NA	0.00351077	NA	1.1988	NA	ERKi:0.0013 + IGF1Ri:1.2 + mTORi:0.0035	3	3970.3	39160.8
R2	D22	D	22	PI3K	Selective	ERKi+IGF1Ri+mTORi	34786	0.889394	NA	NA	NA	0.00142714	NA	NA	0.00351077	NA	1.1988	NA	ERKi:0.0013 + IGF1Ri:1.2 + mTORi:0.0035	3	3939.2	38622.1
R3	D22	D	22	PI3K	Selective	ERKi+IGF1Ri+mTORi	31460	0.815537	NA	NA	NA	0.00142714	NA	NA	0.00351077	NA	1.1988	NA	ERKi:0.0013 + IGF1Ri:1.2 + mTORi:0.0035	3	3954.4	37681.4
R4	D22	D	22	PI3K	Selective	ERKi+IGF1Ri+mTORi	31951	0.813895	NA	NA	NA	0.00142714	NA	NA	0.00351077	NA	1.1988	NA	ERKi:0.0013 + IGF1Ri:1.2 + mTORi:0.0035	3	3952.6	38353.1
R5	D22	D	22	PI3K	Selective	ERKi+IGF1Ri+mTORi	35511	0.902044	NA	NA	NA	0.00142714	NA	NA	0.00351077	NA	1.1988	NA	ERKi:0.0013 + IGF1Ri:1.2 + mTORi:0.0035	3	3978.1	38935.2
R6	D22	D	22	PI3K	Selective	ERKi+IGF1Ri+mTORi	36692	0.935871	NA	NA	NA	0.00142714	NA	NA	0.00351077	NA	1.1988	NA	ERKi:0.0013 + IGF1Ri:1.2 + mTORi:0.0035	3	3955.2	38935.2
R7	D22	D	22	PI3K	Selective	ERKi+IGF1Ri+mTORi	36745	0.932294	NA	NA	NA	0.00142714	NA	NA	0.00351077	NA	1.1988	NA	ERKi:0.0013 + IGF1Ri:1.2 + mTORi:0.0035	3	3935.4	39127.8
R8	D22	D	22	PI3K	Selective	ERKi+IGF1Ri+mTORi	37074	0.935323	NA	NA	NA	0.00142714	NA	NA	0.00351077	NA	1.1988	NA	ERKi:0.0013 + IGF1Ri:1.2 + mTORi:0.0035	3	3932.2	39365.8
R1	E03	E	3	WT	Selective	ERKi+mTORi+PI3Ki	33092	0.946975	NA	NA	NA	0.000856286	0.142714	NA	0.00351077	NA	NA	NA	ERKi:0.00086 + PI3Ki:0.14 + mTORi:0.0035	3	3977.5	34722.2
R2	E03	E	3	WT	Selective	ERKi+mTORi+PI3Ki	33254	0.936389	NA	NA	NA	0.000856286	0.142714	NA	0.00351077	NA	NA	NA	ERKi:0.00086 + PI3Ki:0.14 + mTORi:0.0035	3	3927.1	35246.2
R3	E03	E	3	WT	Selective	ERKi+mTORi+PI3Ki	31530	0.847208	NA	NA	NA	0.000856286	0.142714	NA	0.00351077	NA	NA	NA	ERKi:0.00086 + PI3Ki:0.14 + mTORi:0.0035	3	3983.9	36497.9
R4	E03	E	3	WT	Selective	ERKi+mTORi+PI3Ki	30388	0.892816	NA	NA	NA	0.000856286	0.142714	NA	0.00351077	NA	NA	NA	ERKi:0.00086 + PI3Ki:0.14 + mTORi:0.0035	3	3899.4	33568
R5	E03	E	3	WT	Selective	ERKi+mTORi+PI3Ki	35127	0.952718	NA	NA	NA	0.000856286	0.142714	NA	0.00351077	NA	NA	NA	ERKi:0.00086 + PI3Ki:0.14 + mTORi:0.0035	3	3998.1	36671.9
R6	E03	E	3	WT	Selective	ERKi+mTORi+PI3Ki	33112	0.909758	NA	NA	NA	0.000856286	0.142714	NA	0.00351077	NA	NA	NA	ERKi:0.00086 + PI3Ki:0.14 + mTORi:0.0035	3	4002.3	35999.5
R7	E03	E	3	WT	Selective	ERKi+mTORi+PI3Ki	34242	0.923894	NA	NA	NA	0.000856286	0.142714	NA	0.00351077	NA	NA	NA	ERKi:0.00086 + PI3Ki:0.14 + mTORi:0.0035	3	3950.8	36737.2
R8	E03	E	3	WT	Selective	ERKi+mTORi+PI3Ki	36178	1.00896	NA	NA	NA	0.000856286	0.142714	NA	0.00351077	NA	NA	NA	ERKi:0.00086 + PI3Ki:0.14 + mTORi:0.0035	3	3933.5	35891.8
R1	E04	E	4	WT	Selective	GSK3i+IGF1Ri+MEKi	27612	0.768733	NA	NA	0.000285428	NA	NA	NA	NA	3.02554	1.1988	NA	GSK3i:3.0 + IGF1Ri:1.2 + MEKi:0.00034	3	3977.5	34722.2
R2	E04	E	4	WT	Selective	GSK3i+IGF1Ri+MEKi	26309	0.714639	NA	NA	0.000285428	NA	NA	NA	NA	3.02554	1.1988	NA	GSK3i:3.0 + IGF1Ri:1.2 + MEKi:0.00034	3	3927.1	35246.2
R3	E04	E	4	WT	Selective	GSK3i+IGF1Ri+MEKi	30178	0.805626	NA	NA	0.000285428	NA	NA	NA	NA	3.02554	1.1988	NA	GSK3i:3.0 + IGF1Ri:1.2 + MEKi:0.00034	3	3983.9	36497.9
R4	E04	E	4	WT	Selective	GSK3i+IGF1Ri+MEKi	26374	0.757521	NA	NA	0.000285428	NA	NA	NA	NA	3.02554	1.1988	NA	GSK3i:3.0 + IGF1Ri:1.2 + MEKi:0.00034	3	3899.4	33568
R5	E04	E	4	WT	Selective	GSK3i+IGF1Ri+MEKi	25866	0.66928	NA	NA	0.000285428	NA	NA	NA	NA	3.02554	1.1988	NA	GSK3i:3.0 + IGF1Ri:1.2 + MEKi:0.00034	3	3998.1	36671.9
R6	E04	E	4	WT	Selective	GSK3i+IGF1Ri+MEKi	30216	0.81925	NA	NA	0.000285428	NA	NA	NA	NA	3.02554	1.1988	NA	GSK3i:3.0 + IGF1Ri:1.2 + MEKi:0.00034	3	4002.3	35999.5
R7	E04	E	4	WT	Selective	GSK3i+IGF1Ri+MEKi	29084	0.766573	NA	NA	0.000285428	NA	NA	NA	NA	3.02554	1.1988	NA	GSK3i:3.0 + IGF1Ri:1.2 + MEKi:0.00034	3	3950.8	36737.2
R8	E04	E	4	WT	Selective	GSK3i+IGF1Ri+MEKi	27938	0.751121	NA	NA	0.000285428	NA	NA	NA	NA	3.02554	1.1988	NA	GSK3i:3.0 + IGF1Ri:1.2 + MEKi:0.00034	3	3933.5	35891.8
R1	E05	E	5	WT	Selective	GSK3i+IGF1Ri+PI3Ki	24314	0.661463	NA	NA	NA	NA	0.142714	NA	NA	3.02554	1.1988	NA	GSK3i:3.0 + IGF1Ri:1.2 + PI3Ki:0.14	3	3977.5	34722.2
R2	E05	E	5	WT	Selective	GSK3i+IGF1Ri+PI3Ki	23867	0.636668	NA	NA	NA	NA	0.142714	NA	NA	3.02554	1.1988	NA	GSK3i:3.0 + IGF1Ri:1.2 + PI3Ki:0.14	3	3927.1	35246.2
R3	E05	E	5	WT	Selective	GSK3i+IGF1Ri+PI3Ki	26455	0.691121	NA	NA	NA	NA	0.142714	NA	NA	3.02554	1.1988	NA	GSK3i:3.0 + IGF1Ri:1.2 + PI3Ki:0.14	3	3983.9	36497.9
R4	E05	E	5	WT	Selective	GSK3i+IGF1Ri+PI3Ki	23413	0.657719	NA	NA	NA	NA	0.142714	NA	NA	3.02554	1.1988	NA	GSK3i:3.0 + IGF1Ri:1.2 + PI3Ki:0.14	3	3899.4	33568
R5	E05	E	5	WT	Selective	GSK3i+IGF1Ri+PI3Ki	22612	0.569689	NA	NA	NA	NA	0.142714	NA	NA	3.02554	1.1988	NA	GSK3i:3.0 + IGF1Ri:1.2 + PI3Ki:0.14	3	3998.1	36671.9
R6	E05	E	5	WT	Selective	GSK3i+IGF1Ri+PI3Ki	26345	0.69827	NA	NA	NA	NA	0.142714	NA	NA	3.02554	1.1988	NA	GSK3i:3.0 + IGF1Ri:1.2 + PI3Ki:0.14	3	4002.3	35999.5
R7	E05	E	5	WT	Selective	GSK3i+IGF1Ri+PI3Ki	24410	0.624014	NA	NA	NA	NA	0.142714	NA	NA	3.02554	1.1988	NA	GSK3i:3.0 + IGF1Ri:1.2 + PI3Ki:0.14	3	3950.8	36737.2
R8	E05	E	5	WT	Selective	GSK3i+IGF1Ri+PI3Ki	23583	0.614849	NA	NA	NA	NA	0.142714	NA	NA	3.02554	1.1988	NA	GSK3i:3.0 + IGF1Ri:1.2 + PI3Ki:0.14	3	3933.5	35891.8
R1	E07	E	7	WT	Selective	GSK3i+IGF1Ri+mTORi	23069	0.620968	NA	NA	NA	NA	NA	NA	0.00351077	3.02554	1.1988	NA	GSK3i:3.0 + IGF1Ri:1.2 + mTORi:0.0035	3	3977.5	34722.2
R2	E07	E	7	WT	Selective	GSK3i+IGF1Ri+mTORi	23453	0.623449	NA	NA	NA	NA	NA	NA	0.00351077	3.02554	1.1988	NA	GSK3i:3.0 + IGF1Ri:1.2 + mTORi:0.0035	3	3927.1	35246.2
R3	E07	E	7	WT	Selective	GSK3i+IGF1Ri+mTORi	25917	0.674575	NA	NA	NA	NA	NA	NA	0.00351077	3.02554	1.1988	NA	GSK3i:3.0 + IGF1Ri:1.2 + mTORi:0.0035	3	3983.9	36497.9
R4	E07	E	7	WT	Selective	GSK3i+IGF1Ri+mTORi	23160	0.649191	NA	NA	NA	NA	NA	NA	0.00351077	3.02554	1.1988	NA	GSK3i:3.0 + IGF1Ri:1.2 + mTORi:0.0035	3	3899.4	33568
R5	E07	E	7	WT	Selective	GSK3i+IGF1Ri+mTORi	24669	0.632645	NA	NA	NA	NA	NA	NA	0.00351077	3.02554	1.1988	NA	GSK3i:3.0 + IGF1Ri:1.2 + mTORi:0.0035	3	3998.1	36671.9
R6	E07	E	7	WT	Selective	GSK3i+IGF1Ri+mTORi	24800	0.649985	NA	NA	NA	NA	NA	NA	0.00351077	3.02554	1.1988	NA	GSK3i:3.0 + IGF1Ri:1.2 + mTORi:0.0035	3	4002.3	35999.5
R7	E07	E	7	WT	Selective	GSK3i+IGF1Ri+mTORi	25022	0.64268	NA	NA	NA	NA	NA	NA	0.00351077	3.02554	1.1988	NA	GSK3i:3.0 + IGF1Ri:1.2 + mTORi:0.0035	3	3950.8	36737.2
R8	E07	E	7	WT	Selective	GSK3i+IGF1Ri+mTORi	26931	0.719611	NA	NA	NA	NA	NA	NA	0.00351077	3.02554	1.1988	NA	GSK3i:3.0 + IGF1Ri:1.2 + mTORi:0.0035	3	3933.5	35891.8
R1	E08	E	8	WT	Selective	GSK3i+mTORi+PI3Ki	33197	0.95039	NA	NA	NA	NA	0.142714	NA	0.00351077	3.02554	NA	NA	GSK3i:3.0 + PI3Ki:0.14 + mTORi:0.0035	3	3977.5	34722.2
R2	E08	E	8	WT	Selective	GSK3i+mTORi+PI3Ki	28181	0.774411	NA	NA	NA	NA	0.142714	NA	0.00351077	3.02554	NA	NA	GSK3i:3.0 + PI3Ki:0.14 + mTORi:0.0035	3	3927.1	35246.2
R3	E08	E	8	WT	Selective	GSK3i+mTORi+PI3Ki	31930	0.85951	NA	NA	NA	NA	0.142714	NA	0.00351077	3.02554	NA	NA	GSK3i:3.0 + PI3Ki:0.14 + mTORi:0.0035	3	3983.9	36497.9
R4	E08	E	8	WT	Selective	GSK3i+mTORi+PI3Ki	30738	0.904613	NA	NA	NA	NA	0.142714	NA	0.00351077	3.02554	NA	NA	GSK3i:3.0 + PI3Ki:0.14 + mTORi:0.0035	3	3899.4	33568
R5	E08	E	8	WT	Selective	GSK3i+mTORi+PI3Ki	29783	0.789162	NA	NA	NA	NA	0.142714	NA	0.00351077	3.02554	NA	NA	GSK3i:3.0 + PI3Ki:0.14 + mTORi:0.0035	3	3998.1	36671.9
R6	E08	E	8	WT	Selective	GSK3i+mTORi+PI3Ki	33173	0.911664	NA	NA	NA	NA	0.142714	NA	0.00351077	3.02554	NA	NA	GSK3i:3.0 + PI3Ki:0.14 + mTORi:0.0035	3	4002.3	35999.5
R7	E08	E	8	WT	Selective	GSK3i+mTORi+PI3Ki	32146	0.859965	NA	NA	NA	NA	0.142714	NA	0.00351077	3.02554	NA	NA	GSK3i:3.0 + PI3Ki:0.14 + mTORi:0.0035	3	3950.8	36737.2
R8	E08	E	8	WT	Selective	GSK3i+mTORi+PI3Ki	34525	0.957233	NA	NA	NA	NA	0.142714	NA	0.00351077	3.02554	NA	NA	GSK3i:3.0 + PI3Ki:0.14 + mTORi:0.0035	3	3933.5	35891.8
R1	E09	E	9	WT	Selective	IGF1Ri+MEKi+PI3Ki	25548	0.701599	NA	NA	0.000285428	NA	0.142714	NA	NA	NA	1.1988	NA	IGF1Ri:1.2 + MEKi:0.00034 + PI3Ki:0.14	3	3977.5	34722.2
R2	E09	E	9	WT	Selective	IGF1Ri+MEKi+PI3Ki	27668	0.758031	NA	NA	0.000285428	NA	0.142714	NA	NA	NA	1.1988	NA	IGF1Ri:1.2 + MEKi:0.00034 + PI3Ki:0.14	3	3927.1	35246.2
R3	E09	E	9	WT	Selective	IGF1Ri+MEKi+PI3Ki	25673	0.66707	NA	NA	0.000285428	NA	0.142714	NA	NA	NA	1.1988	NA	IGF1Ri:1.2 + MEKi:0.00034 + PI3Ki:0.14	3	3983.9	36497.9
R4	E09	E	9	WT	Selective	IGF1Ri+MEKi+PI3Ki	25065	0.713401	NA	NA	0.000285428	NA	0.142714	NA	NA	NA	1.1988	NA	IGF1Ri:1.2 + MEKi:0.00034 + PI3Ki:0.14	3	3899.4	33568
R5	E09	E	9	WT	Selective	IGF1Ri+MEKi+PI3Ki	26418	0.686174	NA	NA	0.000285428	NA	0.142714	NA	NA	NA	1.1988	NA	IGF1Ri:1.2 + MEKi:0.00034 + PI3Ki:0.14	3	3998.1	36671.9
R6	E09	E	9	WT	Selective	IGF1Ri+MEKi+PI3Ki	26285	0.696395	NA	NA	0.000285428	NA	0.142714	NA	NA	NA	1.1988	NA	IGF1Ri:1.2 + MEKi:0.00034 + PI3Ki:0.14	3	4002.3	35999.5
R7	E09	E	9	WT	Selective	IGF1Ri+MEKi+PI3Ki	25394	0.654026	NA	NA	0.000285428	NA	0.142714	NA	NA	NA	1.1988	NA	IGF1Ri:1.2 + MEKi:0.00034 + PI3Ki:0.14	3	3950.8	36737.2
R8	E09	E	9	WT	Selective	IGF1Ri+MEKi+PI3Ki	26319	0.700461	NA	NA	0.000285428	NA	0.142714	NA	NA	NA	1.1988	NA	IGF1Ri:1.2 + MEKi:0.00034 + PI3Ki:0.14	3	3933.5	35891.8
R1	E10	E	10	WT	Selective	IGF1Ri+MEKi+RAFi	25683	0.70599	NA	0.017982	0.000285428	NA	NA	NA	NA	NA	1.1988	NA	IGF1Ri:1.2 + MEKi:0.00034 + RAFi:0.018	3	3977.5	34722.2
R2	E10	E	10	WT	Selective	IGF1Ri+MEKi+RAFi	29011	0.800913	NA	0.017982	0.000285428	NA	NA	NA	NA	NA	1.1988	NA	IGF1Ri:1.2 + MEKi:0.00034 + RAFi:0.018	3	3927.1	35246.2
R3	E10	E	10	WT	Selective	IGF1Ri+MEKi+RAFi	30830	0.825679	NA	0.017982	0.000285428	NA	NA	NA	NA	NA	1.1988	NA	IGF1Ri:1.2 + MEKi:0.00034 + RAFi:0.018	3	3983.9	36497.9
R4	E10	E	10	WT	Selective	IGF1Ri+MEKi+RAFi	29332	0.857223	NA	0.017982	0.000285428	NA	NA	NA	NA	NA	1.1988	NA	IGF1Ri:1.2 + MEKi:0.00034 + RAFi:0.018	3	3899.4	33568
R5	E10	E	10	WT	Selective	IGF1Ri+MEKi+RAFi	27186	0.709679	NA	0.017982	0.000285428	NA	NA	NA	NA	NA	1.1988	NA	IGF1Ri:1.2 + MEKi:0.00034 + RAFi:0.018	3	3998.1	36671.9
R6	E10	E	10	WT	Selective	IGF1Ri+MEKi+RAFi	26406	0.700177	NA	0.017982	0.000285428	NA	NA	NA	NA	NA	1.1988	NA	IGF1Ri:1.2 + MEKi:0.00034 + RAFi:0.018	3	4002.3	35999.5
R7	E10	E	10	WT	Selective	IGF1Ri+MEKi+RAFi	28698	0.7548	NA	0.017982	0.000285428	NA	NA	NA	NA	NA	1.1988	NA	IGF1Ri:1.2 + MEKi:0.00034 + RAFi:0.018	3	3950.8	36737.2
R8	E10	E	10	WT	Selective	IGF1Ri+MEKi+RAFi	30865	0.842709	NA	0.017982	0.000285428	NA	NA	NA	NA	NA	1.1988	NA	IGF1Ri:1.2 + MEKi:0.00034 + RAFi:0.018	3	3933.5	35891.8
R1	E11	E	11	WT	Selective	IGF1Ri+MEKi+mTORi	23196	0.625099	NA	NA	0.000285429	NA	NA	NA	0.00351077	NA	1.1988	NA	IGF1Ri:1.2 + MEKi:0.00034 + mTORi:0.0035	3	3977.5	34722.2
R2	E11	E	11	WT	Selective	IGF1Ri+MEKi+mTORi	26167	0.710105	NA	NA	0.000285429	NA	NA	NA	0.00351077	NA	1.1988	NA	IGF1Ri:1.2 + MEKi:0.00034 + mTORi:0.0035	3	3927.1	35246.2
R3	E11	E	11	WT	Selective	IGF1Ri+MEKi+mTORi	25203	0.652615	NA	NA	0.000285429	NA	NA	NA	0.00351077	NA	1.1988	NA	IGF1Ri:1.2 + MEKi:0.00034 + mTORi:0.0035	3	3983.9	36497.9
R4	E11	E	11	WT	Selective	IGF1Ri+MEKi+mTORi	25552	0.729815	NA	NA	0.000285429	NA	NA	NA	0.00351077	NA	1.1988	NA	IGF1Ri:1.2 + MEKi:0.00034 + mTORi:0.0035	3	3899.4	33568
R5	E11	E	11	WT	Selective	IGF1Ri+MEKi+mTORi	27087	0.706649	NA	NA	0.000285429	NA	NA	NA	0.00351077	NA	1.1988	NA	IGF1Ri:1.2 + MEKi:0.00034 + mTORi:0.0035	3	3998.1	36671.9
R6	E11	E	11	WT	Selective	IGF1Ri+MEKi+mTORi	24023	0.625702	NA	NA	0.000285429	NA	NA	NA	0.00351077	NA	1.1988	NA	IGF1Ri:1.2 + MEKi:0.00034 + mTORi:0.0035	3	4002.3	35999.5
R7	E11	E	11	WT	Selective	IGF1Ri+MEKi+mTORi	24366	0.622672	NA	NA	0.000285429	NA	NA	NA	0.00351077	NA	1.1988	NA	IGF1Ri:1.2 + MEKi:0.00034 + mTORi:0.0035	3	3950.8	36737.2
R8	E11	E	11	WT	Selective	IGF1Ri+MEKi+mTORi	28690	0.774651	NA	NA	0.000285429	NA	NA	NA	0.00351077	NA	1.1988	NA	IGF1Ri:1.2 + MEKi:0.00034 + mTORi:0.0035	3	3933.5	35891.8
R1	E12	E	12	WT	Control	PAO	3957	-0.000666781	NA	NA	NA	NA	NA	NA	NA	NA	NA	9.99001	PAO	0	3977.5	34722.2
R2	E12	E	12	WT	Control	PAO	3906	-0.000673709	NA	NA	NA	NA	NA	NA	NA	NA	NA	9.99001	PAO	0	3927.1	35246.2
R3	E12	E	12	WT	Control	PAO	3980	-0.000119948	NA	NA	NA	NA	NA	NA	NA	NA	NA	9.99001	PAO	0	3983.9	36497.9
R4	E12	E	12	WT	Control	PAO	3887	-0.00041795	NA	NA	NA	NA	NA	NA	NA	NA	NA	9.99001	PAO	0	3899.4	33568
R5	E12	E	12	WT	Control	PAO	4008	0.000302995	NA	NA	NA	NA	NA	NA	NA	NA	NA	9.99001	PAO	0	3998.1	36671.9
R6	E12	E	12	WT	Control	PAO	3986	-0.00050942	NA	NA	NA	NA	NA	NA	NA	NA	NA	9.99001	PAO	0	4002.3	35999.5
R7	E12	E	12	WT	Control	PAO	3950	-2.44003e-05	NA	NA	NA	NA	NA	NA	NA	NA	NA	9.99001	PAO	0	3950.8	36737.2
R8	E12	E	12	WT	Control	PAO	3941	0.000234681	NA	NA	NA	NA	NA	NA	NA	NA	NA	9.99001	PAO	0	3933.5	35891.8
R1	E13	E	13	PI3K	Control	PAO	3924	-0.0013157	NA	NA	NA	NA	NA	NA	NA	NA	NA	9.99001	PAO	0	3970.3	39160.8
R2	E13	E	13	PI3K	Control	PAO	3952	0.000369058	NA	NA	NA	NA	NA	NA	NA	NA	NA	9.99001	PAO	0	3939.2	38622.1
R3	E13	E	13	PI3K	Control	PAO	3927	-0.000812406	NA	NA	NA	NA	NA	NA	NA	NA	NA	9.99001	PAO	0	3954.4	37681.4
R4	E13	E	13	PI3K	Control	PAO	3875	-0.00225578	NA	NA	NA	NA	NA	NA	NA	NA	NA	9.99001	PAO	0	3952.6	38353.1
R5	E13	E	13	PI3K	Control	PAO	3942	-0.00103269	NA	NA	NA	NA	NA	NA	NA	NA	NA	9.99001	PAO	0	3978.1	38935.2
R6	E13	E	13	PI3K	Control	PAO	3963	0.000222984	NA	NA	NA	NA	NA	NA	NA	NA	NA	9.99001	PAO	0	3955.2	38935.2
R7	E13	E	13	PI3K	Control	PAO	3906	-0.000835409	NA	NA	NA	NA	NA	NA	NA	NA	NA	9.99001	PAO	0	3935.4	39127.8
R8	E13	E	13	PI3K	Control	PAO	3910	-0.000626525	NA	NA	NA	NA	NA	NA	NA	NA	NA	9.99001	PAO	0	3932.2	39365.8
R1	E14	E	14	PI3K	Selective	ERKi+mTORi+PI3Ki	35762	0.903418	NA	NA	NA	0.000856286	0.142714	NA	0.00351077	NA	NA	NA	ERKi:0.00086 + PI3Ki:0.14 + mTORi:0.0035	3	3970.3	39160.8
R2	E14	E	14	PI3K	Selective	ERKi+mTORi+PI3Ki	37847	0.977651	NA	NA	NA	0.000856286	0.142714	NA	0.00351077	NA	NA	NA	ERKi:0.00086 + PI3Ki:0.14 + mTORi:0.0035	3	3939.2	38622.1
R3	E14	E	14	PI3K	Selective	ERKi+mTORi+PI3Ki	33911	0.888209	NA	NA	NA	0.000856286	0.142714	NA	0.00351077	NA	NA	NA	ERKi:0.00086 + PI3Ki:0.14 + mTORi:0.0035	3	3954.4	37681.4
R4	E14	E	14	PI3K	Selective	ERKi+mTORi+PI3Ki	28821	0.722908	NA	NA	NA	0.000856286	0.142714	NA	0.00351077	NA	NA	NA	ERKi:0.00086 + PI3Ki:0.14 + mTORi:0.0035	3	3952.6	38353.1
R5	E14	E	14	PI3K	Selective	ERKi+mTORi+PI3Ki	36211	0.922069	NA	NA	NA	0.000856286	0.142714	NA	0.00351077	NA	NA	NA	ERKi:0.00086 + PI3Ki:0.14 + mTORi:0.0035	3	3978.1	38935.2
R6	E14	E	14	PI3K	Selective	ERKi+mTORi+PI3Ki	32766	0.823635	NA	NA	NA	0.000856286	0.142714	NA	0.00351077	NA	NA	NA	ERKi:0.00086 + PI3Ki:0.14 + mTORi:0.0035	3	3955.2	38935.2
R7	E14	E	14	PI3K	Selective	ERKi+mTORi+PI3Ki	31064	0.770866	NA	NA	NA	0.000856286	0.142714	NA	0.00351077	NA	NA	NA	ERKi:0.00086 + PI3Ki:0.14 + mTORi:0.0035	3	3935.4	39127.8
R8	E14	E	14	PI3K	Selective	ERKi+mTORi+PI3Ki	33869	0.844872	NA	NA	NA	0.000856286	0.142714	NA	0.00351077	NA	NA	NA	ERKi:0.00086 + PI3Ki:0.14 + mTORi:0.0035	3	3932.2	39365.8
R1	E15	E	15	PI3K	Selective	GSK3i+IGF1Ri+MEKi	35291	0.890034	NA	NA	0.000285428	NA	NA	NA	NA	3.02554	1.1988	NA	GSK3i:3.0 + IGF1Ri:1.2 + MEKi:0.00034	3	3970.3	39160.8
R2	E15	E	15	PI3K	Selective	GSK3i+IGF1Ri+MEKi	38238	0.988925	NA	NA	0.000285428	NA	NA	NA	NA	3.02554	1.1988	NA	GSK3i:3.0 + IGF1Ri:1.2 + MEKi:0.00034	3	3939.2	38622.1
R3	E15	E	15	PI3K	Selective	GSK3i+IGF1Ri+MEKi	37844	1.00482	NA	NA	0.000285428	NA	NA	NA	NA	3.02554	1.1988	NA	GSK3i:3.0 + IGF1Ri:1.2 + MEKi:0.00034	3	3954.4	37681.4
R4	E15	E	15	PI3K	Selective	GSK3i+IGF1Ri+MEKi	37807	0.984125	NA	NA	0.000285428	NA	NA	NA	NA	3.02554	1.1988	NA	GSK3i:3.0 + IGF1Ri:1.2 + MEKi:0.00034	3	3952.6	38353.1
R5	E15	E	15	PI3K	Selective	GSK3i+IGF1Ri+MEKi	40196	1.03607	NA	NA	0.000285428	NA	NA	NA	NA	3.02554	1.1988	NA	GSK3i:3.0 + IGF1Ri:1.2 + MEKi:0.00034	3	3978.1	38935.2
R6	E15	E	15	PI3K	Selective	GSK3i+IGF1Ri+MEKi	40118	1.03381	NA	NA	0.000285428	NA	NA	NA	NA	3.02554	1.1988	NA	GSK3i:3.0 + IGF1Ri:1.2 + MEKi:0.00034	3	3955.2	38935.2
R7	E15	E	15	PI3K	Selective	GSK3i+IGF1Ri+MEKi	37102	0.942438	NA	NA	0.000285428	NA	NA	NA	NA	3.02554	1.1988	NA	GSK3i:3.0 + IGF1Ri:1.2 + MEKi:0.00034	3	3935.4	39127.8
R8	E15	E	15	PI3K	Selective	GSK3i+IGF1Ri+MEKi	39238	0.996395	NA	NA	0.000285428	NA	NA	NA	NA	3.02554	1.1988	NA	GSK3i:3.0 + IGF1Ri:1.2 + MEKi:0.00034	3	3932.2	39365.8
R1	E16	E	16	PI3K	Selective	GSK3i+IGF1Ri+PI3Ki	35650	0.900236	NA	NA	NA	NA	0.142714	NA	NA	3.02554	1.1988	NA	GSK3i:3.0 + IGF1Ri:1.2 + PI3Ki:0.14	3	3970.3	39160.8
R2	E16	E	16	PI3K	Selective	GSK3i+IGF1Ri+PI3Ki	36576	0.941005	NA	NA	NA	NA	0.142714	NA	NA	3.02554	1.1988	NA	GSK3i:3.0 + IGF1Ri:1.2 + PI3Ki:0.14	3	3939.2	38622.1
R3	E16	E	16	PI3K	Selective	GSK3i+IGF1Ri+PI3Ki	35958	0.948902	NA	NA	NA	NA	0.142714	NA	NA	3.02554	1.1988	NA	GSK3i:3.0 + IGF1Ri:1.2 + PI3Ki:0.14	3	3954.4	37681.4
R4	E16	E	16	PI3K	Selective	GSK3i+IGF1Ri+PI3Ki	38050	0.991188	NA	NA	NA	NA	0.142714	NA	NA	3.02554	1.1988	NA	GSK3i:3.0 + IGF1Ri:1.2 + PI3Ki:0.14	3	3952.6	38353.1
R5	E16	E	16	PI3K	Selective	GSK3i+IGF1Ri+PI3Ki	35317	0.896495	NA	NA	NA	NA	0.142714	NA	NA	3.02554	1.1988	NA	GSK3i:3.0 + IGF1Ri:1.2 + PI3Ki:0.14	3	3978.1	38935.2
R6	E16	E	16	PI3K	Selective	GSK3i+IGF1Ri+PI3Ki	37452	0.957597	NA	NA	NA	NA	0.142714	NA	NA	3.02554	1.1988	NA	GSK3i:3.0 + IGF1Ri:1.2 + PI3Ki:0.14	3	3955.2	38935.2
R7	E16	E	16	PI3K	Selective	GSK3i+IGF1Ri+PI3Ki	34891	0.879612	NA	NA	NA	NA	0.142714	NA	NA	3.02554	1.1988	NA	GSK3i:3.0 + IGF1Ri:1.2 + PI3Ki:0.14	3	3935.4	39127.8
R8	E16	E	16	PI3K	Selective	GSK3i+IGF1Ri+PI3Ki	36809	0.927844	NA	NA	NA	NA	0.142714	NA	NA	3.02554	1.1988	NA	GSK3i:3.0 + IGF1Ri:1.2 + PI3Ki:0.14	3	3932.2	39365.8
R1	E18	E	18	PI3K	Selective	GSK3i+IGF1Ri+mTORi	33320	0.834025	NA	NA	NA	NA	NA	NA	0.00351077	3.02554	1.1988	NA	GSK3i:3.0 + IGF1Ri:1.2 + mTORi:0.0035	3	3970.3	39160.8
R2	E18	E	18	PI3K	Selective	GSK3i+IGF1Ri+mTORi	32293	0.817515	NA	NA	NA	NA	NA	NA	0.00351077	3.02554	1.1988	NA	GSK3i:3.0 + IGF1Ri:1.2 + mTORi:0.0035	3	3939.2	38622.1
R3	E18	E	18	PI3K	Selective	GSK3i+IGF1Ri+mTORi	31282	0.810259	NA	NA	NA	NA	NA	NA	0.00351077	3.02554	1.1988	NA	GSK3i:3.0 + IGF1Ri:1.2 + mTORi:0.0035	3	3954.4	37681.4
R4	E18	E	18	PI3K	Selective	GSK3i+IGF1Ri+mTORi	33413	0.856394	NA	NA	NA	NA	NA	NA	0.00351077	3.02554	1.1988	NA	GSK3i:3.0 + IGF1Ri:1.2 + mTORi:0.0035	3	3952.6	38353.1
R5	E18	E	18	PI3K	Selective	GSK3i+IGF1Ri+mTORi	34768	0.88079	NA	NA	NA	NA	NA	NA	0.00351077	3.02554	1.1988	NA	GSK3i:3.0 + IGF1Ri:1.2 + mTORi:0.0035	3	3978.1	38935.2
R6	E18	E	18	PI3K	Selective	GSK3i+IGF1Ri+mTORi	33787	0.852823	NA	NA	NA	NA	NA	NA	0.00351077	3.02554	1.1988	NA	GSK3i:3.0 + IGF1Ri:1.2 + mTORi:0.0035	3	3955.2	38935.2
R7	E18	E	18	PI3K	Selective	GSK3i+IGF1Ri+mTORi	34199	0.859948	NA	NA	NA	NA	NA	NA	0.00351077	3.02554	1.1988	NA	GSK3i:3.0 + IGF1Ri:1.2 + mTORi:0.0035	3	3935.4	39127.8
R8	E18	E	18	PI3K	Selective	GSK3i+IGF1Ri+mTORi	36643	0.923159	NA	NA	NA	NA	NA	NA	0.00351077	3.02554	1.1988	NA	GSK3i:3.0 + IGF1Ri:1.2 + mTORi:0.0035	3	3932.2	39365.8
R1	E19	E	19	PI3K	Selective	GSK3i+mTORi+PI3Ki	34707	0.873439	NA	NA	NA	NA	0.142714	NA	0.00351077	3.02554	NA	NA	GSK3i:3.0 + PI3Ki:0.14 + mTORi:0.0035	3	3970.3	39160.8
R2	E19	E	19	PI3K	Selective	GSK3i+mTORi+PI3Ki	35743	0.916987	NA	NA	NA	NA	0.142714	NA	0.00351077	3.02554	NA	NA	GSK3i:3.0 + PI3Ki:0.14 + mTORi:0.0035	3	3939.2	38622.1
R3	E19	E	19	PI3K	Selective	GSK3i+mTORi+PI3Ki	33255	0.868759	NA	NA	NA	NA	0.142714	NA	0.00351077	3.02554	NA	NA	GSK3i:3.0 + PI3Ki:0.14 + mTORi:0.0035	3	3954.4	37681.4
R4	E19	E	19	PI3K	Selective	GSK3i+mTORi+PI3Ki	35757	0.924532	NA	NA	NA	NA	0.142714	NA	0.00351077	3.02554	NA	NA	GSK3i:3.0 + PI3Ki:0.14 + mTORi:0.0035	3	3952.6	38353.1
R5	E19	E	19	PI3K	Selective	GSK3i+mTORi+PI3Ki	35822	0.910941	NA	NA	NA	NA	0.142714	NA	0.00351077	3.02554	NA	NA	GSK3i:3.0 + PI3Ki:0.14 + mTORi:0.0035	3	3978.1	38935.2
R6	E19	E	19	PI3K	Selective	GSK3i+mTORi+PI3Ki	34779	0.881182	NA	NA	NA	NA	0.142714	NA	0.00351077	3.02554	NA	NA	GSK3i:3.0 + PI3Ki:0.14 + mTORi:0.0035	3	3955.2	38935.2
R7	E19	E	19	PI3K	Selective	GSK3i+mTORi+PI3Ki	37206	0.945393	NA	NA	NA	NA	0.142714	NA	0.00351077	3.02554	NA	NA	GSK3i:3.0 + PI3Ki:0.14 + mTORi:0.0035	3	3935.4	39127.8
R8	E19	E	19	PI3K	Selective	GSK3i+mTORi+PI3Ki	34114	0.851786	NA	NA	NA	NA	0.142714	NA	0.00351077	3.02554	NA	NA	GSK3i:3.0 + PI3Ki:0.14 + mTORi:0.0035	3	3932.2	39365.8
R1	E20	E	20	PI3K	Selective	IGF1Ri+MEKi+PI3Ki	36483	0.923907	NA	NA	0.000285428	NA	0.142714	NA	NA	NA	1.1988	NA	IGF1Ri:1.2 + MEKi:0.00034 + PI3Ki:0.14	3	3970.3	39160.8
R2	E20	E	20	PI3K	Selective	IGF1Ri+MEKi+PI3Ki	34423	0.878928	NA	NA	0.000285428	NA	0.142714	NA	NA	NA	1.1988	NA	IGF1Ri:1.2 + MEKi:0.00034 + PI3Ki:0.14	3	3939.2	38622.1
R3	E20	E	20	PI3K	Selective	IGF1Ri+MEKi+PI3Ki	38499	1.02424	NA	NA	0.000285428	NA	0.142714	NA	NA	NA	1.1988	NA	IGF1Ri:1.2 + MEKi:0.00034 + PI3Ki:0.14	3	3954.4	37681.4
R4	E20	E	20	PI3K	Selective	IGF1Ri+MEKi+PI3Ki	37313	0.969764	NA	NA	0.000285428	NA	0.142714	NA	NA	NA	1.1988	NA	IGF1Ri:1.2 + MEKi:0.00034 + PI3Ki:0.14	3	3952.6	38353.1
R5	E20	E	20	PI3K	Selective	IGF1Ri+MEKi+PI3Ki	34866	0.883593	NA	NA	0.000285428	NA	0.142714	NA	NA	NA	1.1988	NA	IGF1Ri:1.2 + MEKi:0.00034 + PI3Ki:0.14	3	3978.1	38935.2
R6	E20	E	20	PI3K	Selective	IGF1Ri+MEKi+PI3Ki	34163	0.863572	NA	NA	0.000285428	NA	0.142714	NA	NA	NA	1.1988	NA	IGF1Ri:1.2 + MEKi:0.00034 + PI3Ki:0.14	3	3955.2	38935.2
R7	E20	E	20	PI3K	Selective	IGF1Ri+MEKi+PI3Ki	37588	0.956248	NA	NA	0.000285428	NA	0.142714	NA	NA	NA	1.1988	NA	IGF1Ri:1.2 + MEKi:0.00034 + PI3Ki:0.14	3	3935.4	39127.8
R8	E20	E	20	PI3K	Selective	IGF1Ri+MEKi+PI3Ki	37824	0.956489	NA	NA	0.000285428	NA	0.142714	NA	NA	NA	1.1988	NA	IGF1Ri:1.2 + MEKi:0.00034 + PI3Ki:0.14	3	3932.2	39365.8
R1	E21	E	21	PI3K	Selective	IGF1Ri+MEKi+RAFi	34733	0.874178	NA	0.017982	0.000285428	NA	NA	NA	NA	NA	1.1988	NA	IGF1Ri:1.2 + MEKi:0.00034 + RAFi:0.018	3	3970.3	39160.8
R2	E21	E	21	PI3K	Selective	IGF1Ri+MEKi+RAFi	34783	0.889308	NA	0.017982	0.000285428	NA	NA	NA	NA	NA	1.1988	NA	IGF1Ri:1.2 + MEKi:0.00034 + RAFi:0.018	3	3939.2	38622.1
R3	E21	E	21	PI3K	Selective	IGF1Ri+MEKi+RAFi	39236	1.04609	NA	0.017982	0.000285428	NA	NA	NA	NA	NA	1.1988	NA	IGF1Ri:1.2 + MEKi:0.00034 + RAFi:0.018	3	3954.4	37681.4
R4	E21	E	21	PI3K	Selective	IGF1Ri+MEKi+RAFi	36959	0.959474	NA	0.017982	0.000285428	NA	NA	NA	NA	NA	1.1988	NA	IGF1Ri:1.2 + MEKi:0.00034 + RAFi:0.018	3	3952.6	38353.1
R5	E21	E	21	PI3K	Selective	IGF1Ri+MEKi+RAFi	35714	0.907851	NA	0.017982	0.000285428	NA	NA	NA	NA	NA	1.1988	NA	IGF1Ri:1.2 + MEKi:0.00034 + RAFi:0.018	3	3978.1	38935.2
R6	E21	E	21	PI3K	Selective	IGF1Ri+MEKi+RAFi	39365	1.01229	NA	0.017982	0.000285428	NA	NA	NA	NA	NA	1.1988	NA	IGF1Ri:1.2 + MEKi:0.00034 + RAFi:0.018	3	3955.2	38935.2
R7	E21	E	21	PI3K	Selective	IGF1Ri+MEKi+RAFi	37856	0.963863	NA	0.017982	0.000285428	NA	NA	NA	NA	NA	1.1988	NA	IGF1Ri:1.2 + MEKi:0.00034 + RAFi:0.018	3	3935.4	39127.8
R8	E21	E	21	PI3K	Selective	IGF1Ri+MEKi+RAFi	39160	0.994193	NA	0.017982	0.000285428	NA	NA	NA	NA	NA	1.1988	NA	IGF1Ri:1.2 + MEKi:0.00034 + RAFi:0.018	3	3932.2	39365.8
R1	E22	E	22	PI3K	Selective	IGF1Ri+MEKi+mTORi	33538	0.840219	NA	NA	0.000285429	NA	NA	NA	0.00351077	NA	1.1988	NA	IGF1Ri:1.2 + MEKi:0.00034 + mTORi:0.0035	3	3970.3	39160.8
R2	E22	E	22	PI3K	Selective	IGF1Ri+MEKi+mTORi	34960	0.894411	NA	NA	0.000285429	NA	NA	NA	0.00351077	NA	1.1988	NA	IGF1Ri:1.2 + MEKi:0.00034 + mTORi:0.0035	3	3939.2	38622.1
R3	E22	E	22	PI3K	Selective	IGF1Ri+MEKi+mTORi	34574	0.907867	NA	NA	0.000285429	NA	NA	NA	0.00351077	NA	1.1988	NA	IGF1Ri:1.2 + MEKi:0.00034 + mTORi:0.0035	3	3954.4	37681.4
R4	E22	E	22	PI3K	Selective	IGF1Ri+MEKi+mTORi	34711	0.894126	NA	NA	0.000285429	NA	NA	NA	0.00351077	NA	1.1988	NA	IGF1Ri:1.2 + MEKi:0.00034 + mTORi:0.0035	3	3952.6	38353.1
R5	E22	E	22	PI3K	Selective	IGF1Ri+MEKi+mTORi	34061	0.860565	NA	NA	0.000285429	NA	NA	NA	0.00351077	NA	1.1988	NA	IGF1Ri:1.2 + MEKi:0.00034 + mTORi:0.0035	3	3978.1	38935.2
R6	E22	E	22	PI3K	Selective	IGF1Ri+MEKi+mTORi	37224	0.951079	NA	NA	0.000285429	NA	NA	NA	0.00351077	NA	1.1988	NA	IGF1Ri:1.2 + MEKi:0.00034 + mTORi:0.0035	3	3955.2	38935.2
R7	E22	E	22	PI3K	Selective	IGF1Ri+MEKi+mTORi	37542	0.95494	NA	NA	0.000285429	NA	NA	NA	0.00351077	NA	1.1988	NA	IGF1Ri:1.2 + MEKi:0.00034 + mTORi:0.0035	3	3935.4	39127.8
R8	E22	E	22	PI3K	Selective	IGF1Ri+MEKi+mTORi	35735	0.897534	NA	NA	0.000285429	NA	NA	NA	0.00351077	NA	1.1988	NA	IGF1Ri:1.2 + MEKi:0.00034 + mTORi:0.0035	3	3932.2	39365.8
R1	F03	F	3	WT	Selective	IGF1Ri+PI3Ki+RAFi	24062	0.653266	NA	0.017982	NA	NA	0.142714	NA	NA	NA	1.1988	NA	IGF1Ri:1.2 + PI3Ki:0.14 + RAFi:0.018	3	3977.5	34722.2
R2	F03	F	3	WT	Selective	IGF1Ri+PI3Ki+RAFi	25285	0.681944	NA	0.017982	NA	NA	0.142714	NA	NA	NA	1.1988	NA	IGF1Ri:1.2 + PI3Ki:0.14 + RAFi:0.018	3	3927.1	35246.2
R3	F03	F	3	WT	Selective	IGF1Ri+PI3Ki+RAFi	21836	0.549059	NA	0.017982	NA	NA	0.142714	NA	NA	NA	1.1988	NA	IGF1Ri:1.2 + PI3Ki:0.14 + RAFi:0.018	3	3983.9	36497.9
R4	F03	F	3	WT	Selective	IGF1Ri+PI3Ki+RAFi	16593	0.427846	NA	0.017982	NA	NA	0.142714	NA	NA	NA	1.1988	NA	IGF1Ri:1.2 + PI3Ki:0.14 + RAFi:0.018	3	3899.4	33568
R5	F03	F	3	WT	Selective	IGF1Ri+PI3Ki+RAFi	24759	0.635399	NA	0.017982	NA	NA	0.142714	NA	NA	NA	1.1988	NA	IGF1Ri:1.2 + PI3Ki:0.14 + RAFi:0.018	3	3998.1	36671.9
R6	F03	F	3	WT	Selective	IGF1Ri+PI3Ki+RAFi	22934	0.591667	NA	0.017982	NA	NA	0.142714	NA	NA	NA	1.1988	NA	IGF1Ri:1.2 + PI3Ki:0.14 + RAFi:0.018	3	4002.3	35999.5
R7	F03	F	3	WT	Selective	IGF1Ri+PI3Ki+RAFi	25250	0.649634	NA	0.017982	NA	NA	0.142714	NA	NA	NA	1.1988	NA	IGF1Ri:1.2 + PI3Ki:0.14 + RAFi:0.018	3	3950.8	36737.2
R8	F03	F	3	WT	Selective	IGF1Ri+PI3Ki+RAFi	25584	0.677462	NA	0.017982	NA	NA	0.142714	NA	NA	NA	1.1988	NA	IGF1Ri:1.2 + PI3Ki:0.14 + RAFi:0.018	3	3933.5	35891.8
R1	F04	F	4	WT	Selective	IGF1Ri+mTORi+PI3Ki	22099	0.589418	NA	NA	NA	NA	0.142714	NA	0.00351077	NA	1.1988	NA	IGF1Ri:1.2 + PI3Ki:0.14 + mTORi:0.0035	3	3977.5	34722.2
R2	F04	F	4	WT	Selective	IGF1Ri+mTORi+PI3Ki	20560	0.531078	NA	NA	NA	NA	0.142714	NA	0.00351077	NA	1.1988	NA	IGF1Ri:1.2 + PI3Ki:0.14 + mTORi:0.0035	3	3927.1	35246.2
R3	F04	F	4	WT	Selective	IGF1Ri+mTORi+PI3Ki	18880	0.458145	NA	NA	NA	NA	0.142714	NA	0.00351077	NA	1.1988	NA	IGF1Ri:1.2 + PI3Ki:0.14 + mTORi:0.0035	3	3983.9	36497.9
R4	F04	F	4	WT	Selective	IGF1Ri+mTORi+PI3Ki	15910	0.404825	NA	NA	NA	NA	0.142714	NA	0.00351077	NA	1.1988	NA	IGF1Ri:1.2 + PI3Ki:0.14 + mTORi:0.0035	3	3899.4	33568
R5	F04	F	4	WT	Selective	IGF1Ri+mTORi+PI3Ki	22283	0.55962	NA	NA	NA	NA	0.142714	NA	0.00351077	NA	1.1988	NA	IGF1Ri:1.2 + PI3Ki:0.14 + mTORi:0.0035	3	3998.1	36671.9
R6	F04	F	4	WT	Selective	IGF1Ri+mTORi+PI3Ki	21855	0.557946	NA	NA	NA	NA	0.142714	NA	0.00351077	NA	1.1988	NA	IGF1Ri:1.2 + PI3Ki:0.14 + mTORi:0.0035	3	4002.3	35999.5
R7	F04	F	4	WT	Selective	IGF1Ri+mTORi+PI3Ki	23794	0.605226	NA	NA	NA	NA	0.142714	NA	0.00351077	NA	1.1988	NA	IGF1Ri:1.2 + PI3Ki:0.14 + mTORi:0.0035	3	3950.8	36737.2
R8	F04	F	4	WT	Selective	IGF1Ri+mTORi+PI3Ki	21428	0.547417	NA	NA	NA	NA	0.142714	NA	0.00351077	NA	1.1988	NA	IGF1Ri:1.2 + PI3Ki:0.14 + mTORi:0.0035	3	3933.5	35891.8
R1	F05	F	5	WT	Selective	IGF1Ri+mTORi+RAFi	21946	0.584441	NA	0.017982	NA	NA	NA	NA	0.00351077	NA	1.1988	NA	IGF1Ri:1.2 + RAFi:0.018 + mTORi:0.0035	3	3977.5	34722.2
R2	F05	F	5	WT	Selective	IGF1Ri+mTORi+RAFi	23687	0.630921	NA	0.017982	NA	NA	NA	NA	0.00351077	NA	1.1988	NA	IGF1Ri:1.2 + RAFi:0.018 + mTORi:0.0035	3	3927.1	35246.2
R3	F05	F	5	WT	Selective	IGF1Ri+mTORi+RAFi	21652	0.5434	NA	0.017982	NA	NA	NA	NA	0.00351077	NA	1.1988	NA	IGF1Ri:1.2 + RAFi:0.018 + mTORi:0.0035	3	3983.9	36497.9
R4	F05	F	5	WT	Selective	IGF1Ri+mTORi+RAFi	16347	0.419555	NA	0.017982	NA	NA	NA	NA	0.00351077	NA	1.1988	NA	IGF1Ri:1.2 + RAFi:0.018 + mTORi:0.0035	3	3899.4	33568
R5	F05	F	5	WT	Selective	IGF1Ri+mTORi+RAFi	22709	0.572658	NA	0.017982	NA	NA	NA	NA	0.00351077	NA	1.1988	NA	IGF1Ri:1.2 + RAFi:0.018 + mTORi:0.0035	3	3998.1	36671.9
R6	F05	F	5	WT	Selective	IGF1Ri+mTORi+RAFi	22863	0.589448	NA	0.017982	NA	NA	NA	NA	0.00351077	NA	1.1988	NA	IGF1Ri:1.2 + RAFi:0.018 + mTORi:0.0035	3	4002.3	35999.5
R7	F05	F	5	WT	Selective	IGF1Ri+mTORi+RAFi	24306	0.620842	NA	0.017982	NA	NA	NA	NA	0.00351077	NA	1.1988	NA	IGF1Ri:1.2 + RAFi:0.018 + mTORi:0.0035	3	3950.8	36737.2
R8	F05	F	5	WT	Selective	IGF1Ri+mTORi+RAFi	25357	0.670359	NA	0.017982	NA	NA	NA	NA	0.00351077	NA	1.1988	NA	IGF1Ri:1.2 + RAFi:0.018 + mTORi:0.0035	3	3933.5	35891.8
R1	F06	F	6	WT	Selective	mTORi+PI3Ki+RAFi	30128	0.850568	NA	0.017982	NA	NA	0.142714	NA	0.00351077	NA	NA	NA	PI3Ki:0.14 + RAFi:0.018 + mTORi:0.0035	3	3977.5	34722.2
R2	F06	F	6	WT	Selective	mTORi+PI3Ki+RAFi	30822	0.858737	NA	0.017982	NA	NA	0.142714	NA	0.00351077	NA	NA	NA	PI3Ki:0.14 + RAFi:0.018 + mTORi:0.0035	3	3927.1	35246.2
R3	F06	F	6	WT	Selective	mTORi+PI3Ki+RAFi	28925	0.767089	NA	0.017982	NA	NA	0.142714	NA	0.00351077	NA	NA	NA	PI3Ki:0.14 + RAFi:0.018 + mTORi:0.0035	3	3983.9	36497.9
R4	F06	F	6	WT	Selective	mTORi+PI3Ki+RAFi	20852	0.571399	NA	0.017982	NA	NA	0.142714	NA	0.00351077	NA	NA	NA	PI3Ki:0.14 + RAFi:0.018 + mTORi:0.0035	3	3899.4	33568
R5	F06	F	6	WT	Selective	mTORi+PI3Ki+RAFi	29709	0.786897	NA	0.017982	NA	NA	0.142714	NA	0.00351077	NA	NA	NA	PI3Ki:0.14 + RAFi:0.018 + mTORi:0.0035	3	3998.1	36671.9
R6	F06	F	6	WT	Selective	mTORi+PI3Ki+RAFi	30375	0.824219	NA	0.017982	NA	NA	0.142714	NA	0.00351077	NA	NA	NA	PI3Ki:0.14 + RAFi:0.018 + mTORi:0.0035	3	4002.3	35999.5
R7	F06	F	6	WT	Selective	mTORi+PI3Ki+RAFi	29766	0.787374	NA	0.017982	NA	NA	0.142714	NA	0.00351077	NA	NA	NA	PI3Ki:0.14 + RAFi:0.018 + mTORi:0.0035	3	3950.8	36737.2
R8	F06	F	6	WT	Selective	mTORi+PI3Ki+RAFi	31208	0.853442	NA	0.017982	NA	NA	0.142714	NA	0.00351077	NA	NA	NA	PI3Ki:0.14 + RAFi:0.018 + mTORi:0.0035	3	3933.5	35891.8
R1	F07	F	7	WT	NonSelective	EGFRi+GSK3i	32955	0.942519	0.011988	NA	NA	NA	NA	NA	NA	3.02554	NA	NA	EGFRi:0.012 + GSK3i:3.0	2	3977.5	34722.2
R2	F07	F	7	WT	NonSelective	EGFRi+GSK3i	32197	0.902639	0.011988	NA	NA	NA	NA	NA	NA	3.02554	NA	NA	EGFRi:0.012 + GSK3i:3.0	2	3927.1	35246.2
R3	F07	F	7	WT	NonSelective	EGFRi+GSK3i	32842	0.88756	0.011988	NA	NA	NA	NA	NA	NA	3.02554	NA	NA	EGFRi:0.012 + GSK3i:3.0	2	3983.9	36497.9
R4	F07	F	7	WT	NonSelective	EGFRi+GSK3i	23652	0.665775	0.011988	NA	NA	NA	NA	NA	NA	3.02554	NA	NA	EGFRi:0.012 + GSK3i:3.0	2	3899.4	33568
R5	F07	F	7	WT	NonSelective	EGFRi+GSK3i	33369	0.898914	0.011988	NA	NA	NA	NA	NA	NA	3.02554	NA	NA	EGFRi:0.012 + GSK3i:3.0	2	3998.1	36671.9
R6	F07	F	7	WT	NonSelective	EGFRi+GSK3i	33493	0.921665	0.011988	NA	NA	NA	NA	NA	NA	3.02554	NA	NA	EGFRi:0.012 + GSK3i:3.0	2	4002.3	35999.5
R7	F07	F	7	WT	NonSelective	EGFRi+GSK3i	35448	0.960677	0.011988	NA	NA	NA	NA	NA	NA	3.02554	NA	NA	EGFRi:0.012 + GSK3i:3.0	2	3950.8	36737.2
R8	F07	F	7	WT	NonSelective	EGFRi+GSK3i	35085	0.974756	0.011988	NA	NA	NA	NA	NA	NA	3.02554	NA	NA	EGFRi:0.012 + GSK3i:3.0	2	3933.5	35891.8
R1	F08	F	8	WT	NonSelective	EGFRi+MEKi	33376	0.956212	0.00941914	NA	0.000285429	NA	NA	NA	NA	NA	NA	NA	EGFRi:0.0093 + MEKi:0.00034	2	3977.5	34722.2
R2	F08	F	8	WT	NonSelective	EGFRi+MEKi	32193	0.902512	0.00941914	NA	0.000285429	NA	NA	NA	NA	NA	NA	NA	EGFRi:0.0093 + MEKi:0.00034	2	3927.1	35246.2
R3	F08	F	8	WT	NonSelective	EGFRi+MEKi	34052	0.924775	0.00941914	NA	0.000285429	NA	NA	NA	NA	NA	NA	NA	EGFRi:0.0093 + MEKi:0.00034	2	3983.9	36497.9
R4	F08	F	8	WT	NonSelective	EGFRi+MEKi	23304	0.654045	0.00941914	NA	0.000285429	NA	NA	NA	NA	NA	NA	NA	EGFRi:0.0093 + MEKi:0.00034	2	3899.4	33568
R5	F08	F	8	WT	NonSelective	EGFRi+MEKi	34681	0.939068	0.00941914	NA	0.000285429	NA	NA	NA	NA	NA	NA	NA	EGFRi:0.0093 + MEKi:0.00034	2	3998.1	36671.9
R6	F08	F	8	WT	NonSelective	EGFRi+MEKi	36632	1.01977	0.00941914	NA	0.000285429	NA	NA	NA	NA	NA	NA	NA	EGFRi:0.0093 + MEKi:0.00034	2	4002.3	35999.5
R7	F08	F	8	WT	NonSelective	EGFRi+MEKi	35046	0.948416	0.00941914	NA	0.000285429	NA	NA	NA	NA	NA	NA	NA	EGFRi:0.0093 + MEKi:0.00034	2	3950.8	36737.2
R8	F08	F	8	WT	NonSelective	EGFRi+MEKi	37498	1.05026	0.00941914	NA	0.000285429	NA	NA	NA	NA	NA	NA	NA	EGFRi:0.0093 + MEKi:0.00034	2	3933.5	35891.8
R1	F09	F	9	WT	NonSelective	EGFRi+RAFi	33354	0.955496	0.013986	0.017982	NA	NA	NA	NA	NA	NA	NA	NA	EGFRi:0.014 + RAFi:0.018	2	3977.5	34722.2
R2	F09	F	9	WT	NonSelective	EGFRi+RAFi	32328	0.906822	0.013986	0.017982	NA	NA	NA	NA	NA	NA	NA	NA	EGFRi:0.014 + RAFi:0.018	2	3927.1	35246.2
R3	F09	F	9	WT	NonSelective	EGFRi+RAFi	32014	0.862094	0.013986	0.017982	NA	NA	NA	NA	NA	NA	NA	NA	EGFRi:0.014 + RAFi:0.018	2	3983.9	36497.9
R4	F09	F	9	WT	NonSelective	EGFRi+RAFi	24022	0.678246	0.013986	0.017982	NA	NA	NA	NA	NA	NA	NA	NA	EGFRi:0.014 + RAFi:0.018	2	3899.4	33568
R5	F09	F	9	WT	NonSelective	EGFRi+RAFi	34501	0.933559	0.013986	0.017982	NA	NA	NA	NA	NA	NA	NA	NA	EGFRi:0.014 + RAFi:0.018	2	3998.1	36671.9
R6	F09	F	9	WT	NonSelective	EGFRi+RAFi	32676	0.896132	0.013986	0.017982	NA	NA	NA	NA	NA	NA	NA	NA	EGFRi:0.014 + RAFi:0.018	2	4002.3	35999.5
R7	F09	F	9	WT	NonSelective	EGFRi+RAFi	31376	0.83648	0.013986	0.017982	NA	NA	NA	NA	NA	NA	NA	NA	EGFRi:0.014 + RAFi:0.018	2	3950.8	36737.2
R8	F09	F	9	WT	NonSelective	EGFRi+RAFi	37570	1.05251	0.013986	0.017982	NA	NA	NA	NA	NA	NA	NA	NA	EGFRi:0.014 + RAFi:0.018	2	3933.5	35891.8
R1	F10	F	10	WT	NonSelective	EGFRi+mTORi	35256	1.01736	0.015984	NA	NA	NA	NA	NA	0.000371057	NA	NA	NA	EGFRi:0.016 + mTORi:0.00037	2	3977.5	34722.2
R2	F10	F	10	WT	NonSelective	EGFRi+mTORi	31840	0.891241	0.015984	NA	NA	NA	NA	NA	0.000371057	NA	NA	NA	EGFRi:0.016 + mTORi:0.00037	2	3927.1	35246.2
R3	F10	F	10	WT	NonSelective	EGFRi+mTORi	32076	0.864001	0.015984	NA	NA	NA	NA	NA	0.000371057	NA	NA	NA	EGFRi:0.016 + mTORi:0.00037	2	3983.9	36497.9
R4	F10	F	10	WT	NonSelective	EGFRi+mTORi	22555	0.628799	0.015984	NA	NA	NA	NA	NA	0.000371057	NA	NA	NA	EGFRi:0.016 + mTORi:0.00037	2	3899.4	33568
R5	F10	F	10	WT	NonSelective	EGFRi+mTORi	33373	0.899036	0.015984	NA	NA	NA	NA	NA	0.000371057	NA	NA	NA	EGFRi:0.016 + mTORi:0.00037	2	3998.1	36671.9
R6	F10	F	10	WT	NonSelective	EGFRi+mTORi	33783	0.930728	0.015984	NA	NA	NA	NA	NA	0.000371057	NA	NA	NA	EGFRi:0.016 + mTORi:0.00037	2	4002.3	35999.5
R7	F10	F	10	WT	NonSelective	EGFRi+mTORi	36731	0.999809	0.015984	NA	NA	NA	NA	NA	0.000371057	NA	NA	NA	EGFRi:0.016 + mTORi:0.00037	2	3950.8	36737.2
R8	F10	F	10	WT	NonSelective	EGFRi+mTORi	33889	0.937332	0.015984	NA	NA	NA	NA	NA	0.000371057	NA	NA	NA	EGFRi:0.016 + mTORi:0.00037	2	3933.5	35891.8
R1	F11	F	11	WT	NonSelective	ERKi+GSK3i	36760	1.06628	NA	NA	NA	0.000856285	NA	NA	NA	3.02554	NA	NA	ERKi:0.00093 + GSK3i:3.0	2	3977.5	34722.2
R2	F11	F	11	WT	NonSelective	ERKi+GSK3i	33150	0.933068	NA	NA	NA	0.000856285	NA	NA	NA	3.02554	NA	NA	ERKi:0.00093 + GSK3i:3.0	2	3927.1	35246.2
R3	F11	F	11	WT	NonSelective	ERKi+GSK3i	35485	0.968848	NA	NA	NA	0.000856285	NA	NA	NA	3.02554	NA	NA	ERKi:0.00093 + GSK3i:3.0	2	3983.9	36497.9
R4	F11	F	11	WT	NonSelective	ERKi+GSK3i	24902	0.707907	NA	NA	NA	0.000856285	NA	NA	NA	3.02554	NA	NA	ERKi:0.00093 + GSK3i:3.0	2	3899.4	33568
R5	F11	F	11	WT	NonSelective	ERKi+GSK3i	34694	0.939466	NA	NA	NA	0.000856285	NA	NA	NA	3.02554	NA	NA	ERKi:0.00093 + GSK3i:3.0	2	3998.1	36671.9
R6	F11	F	11	WT	NonSelective	ERKi+GSK3i	33840	0.93251	NA	NA	NA	0.000856285	NA	NA	NA	3.02554	NA	NA	ERKi:0.00093 + GSK3i:3.0	2	4002.3	35999.5
R7	F11	F	11	WT	NonSelective	ERKi+GSK3i	35462	0.961104	NA	NA	NA	0.000856285	NA	NA	NA	3.02554	NA	NA	ERKi:0.00093 + GSK3i:3.0	2	3950.8	36737.2
R8	F11	F	11	WT	NonSelective	ERKi+GSK3i	38078	1.06841	NA	NA	NA	0.000856285	NA	NA	NA	3.02554	NA	NA	ERKi:0.00093 + GSK3i:3.0	2	3933.5	35891.8
R1	F14	F	14	PI3K	Selective	IGF1Ri+PI3Ki+RAFi	33165	0.82962	NA	0.017982	NA	NA	0.142714	NA	NA	NA	1.1988	NA	IGF1Ri:1.2 + PI3Ki:0.14 + RAFi:0.018	3	3970.3	39160.8
R2	F14	F	14	PI3K	Selective	IGF1Ri+PI3Ki+RAFi	34123	0.870278	NA	0.017982	NA	NA	0.142714	NA	NA	NA	1.1988	NA	IGF1Ri:1.2 + PI3Ki:0.14 + RAFi:0.018	3	3939.2	38622.1
R3	F14	F	14	PI3K	Selective	IGF1Ri+PI3Ki+RAFi	34435	0.903745	NA	0.017982	NA	NA	0.142714	NA	NA	NA	1.1988	NA	IGF1Ri:1.2 + PI3Ki:0.14 + RAFi:0.018	3	3954.4	37681.4
R4	F14	F	14	PI3K	Selective	IGF1Ri+PI3Ki+RAFi	25921	0.638607	NA	0.017982	NA	NA	0.142714	NA	NA	NA	1.1988	NA	IGF1Ri:1.2 + PI3Ki:0.14 + RAFi:0.018	3	3952.6	38353.1
R5	F14	F	14	PI3K	Selective	IGF1Ri+PI3Ki+RAFi	32446	0.814366	NA	0.017982	NA	NA	0.142714	NA	NA	NA	1.1988	NA	IGF1Ri:1.2 + PI3Ki:0.14 + RAFi:0.018	3	3978.1	38935.2
R6	F14	F	14	PI3K	Selective	IGF1Ri+PI3Ki+RAFi	36130	0.919804	NA	0.017982	NA	NA	0.142714	NA	NA	NA	1.1988	NA	IGF1Ri:1.2 + PI3Ki:0.14 + RAFi:0.018	3	3955.2	38935.2
R7	F14	F	14	PI3K	Selective	IGF1Ri+PI3Ki+RAFi	33125	0.82943	NA	0.017982	NA	NA	0.142714	NA	NA	NA	1.1988	NA	IGF1Ri:1.2 + PI3Ki:0.14 + RAFi:0.018	3	3935.4	39127.8
R8	F14	F	14	PI3K	Selective	IGF1Ri+PI3Ki+RAFi	34394	0.859688	NA	0.017982	NA	NA	0.142714	NA	NA	NA	1.1988	NA	IGF1Ri:1.2 + PI3Ki:0.14 + RAFi:0.018	3	3932.2	39365.8
R1	F15	F	15	PI3K	Selective	IGF1Ri+mTORi+PI3Ki	32502	0.81078	NA	NA	NA	NA	0.142714	NA	0.00351077	NA	1.1988	NA	IGF1Ri:1.2 + PI3Ki:0.14 + mTORi:0.0035	3	3970.3	39160.8
R2	F15	F	15	PI3K	Selective	IGF1Ri+mTORi+PI3Ki	30605	0.768845	NA	NA	NA	NA	0.142714	NA	0.00351077	NA	1.1988	NA	IGF1Ri:1.2 + PI3Ki:0.14 + mTORi:0.0035	3	3939.2	38622.1
R3	F15	F	15	PI3K	Selective	IGF1Ri+mTORi+PI3Ki	29268	0.750545	NA	NA	NA	NA	0.142714	NA	0.00351077	NA	1.1988	NA	IGF1Ri:1.2 + PI3Ki:0.14 + mTORi:0.0035	3	3954.4	37681.4
R4	F15	F	15	PI3K	Selective	IGF1Ri+mTORi+PI3Ki	20172	0.471487	NA	NA	NA	NA	0.142714	NA	0.00351077	NA	1.1988	NA	IGF1Ri:1.2 + PI3Ki:0.14 + mTORi:0.0035	3	3952.6	38353.1
R5	F15	F	15	PI3K	Selective	IGF1Ri+mTORi+PI3Ki	36347	0.925959	NA	NA	NA	NA	0.142714	NA	0.00351077	NA	1.1988	NA	IGF1Ri:1.2 + PI3Ki:0.14 + mTORi:0.0035	3	3978.1	38935.2
R6	F15	F	15	PI3K	Selective	IGF1Ri+mTORi+PI3Ki	31612	0.790645	NA	NA	NA	NA	0.142714	NA	0.00351077	NA	1.1988	NA	IGF1Ri:1.2 + PI3Ki:0.14 + mTORi:0.0035	3	3955.2	38935.2
R7	F15	F	15	PI3K	Selective	IGF1Ri+mTORi+PI3Ki	29537	0.727476	NA	NA	NA	NA	0.142714	NA	0.00351077	NA	1.1988	NA	IGF1Ri:1.2 + PI3Ki:0.14 + mTORi:0.0035	3	3935.4	39127.8
R8	F15	F	15	PI3K	Selective	IGF1Ri+mTORi+PI3Ki	32910	0.817807	NA	NA	NA	NA	0.142714	NA	0.00351077	NA	1.1988	NA	IGF1Ri:1.2 + PI3Ki:0.14 + mTORi:0.0035	3	3932.2	39365.8
R1	F16	F	16	PI3K	Selective	IGF1Ri+mTORi+RAFi	32154	0.800891	NA	0.017982	NA	NA	NA	NA	0.00351077	NA	1.1988	NA	IGF1Ri:1.2 + RAFi:0.018 + mTORi:0.0035	3	3970.3	39160.8
R2	F16	F	16	PI3K	Selective	IGF1Ri+mTORi+RAFi	31154	0.784674	NA	0.017982	NA	NA	NA	NA	0.00351077	NA	1.1988	NA	IGF1Ri:1.2 + RAFi:0.018 + mTORi:0.0035	3	3939.2	38622.1
R3	F16	F	16	PI3K	Selective	IGF1Ri+mTORi+RAFi	33032	0.862147	NA	0.017982	NA	NA	NA	NA	0.00351077	NA	1.1988	NA	IGF1Ri:1.2 + RAFi:0.018 + mTORi:0.0035	3	3954.4	37681.4
R4	F16	F	16	PI3K	Selective	IGF1Ri+mTORi+RAFi	27580	0.686833	NA	0.017982	NA	NA	NA	NA	0.00351077	NA	1.1988	NA	IGF1Ri:1.2 + RAFi:0.018 + mTORi:0.0035	3	3952.6	38353.1
R5	F16	F	16	PI3K	Selective	IGF1Ri+mTORi+RAFi	32308	0.810418	NA	0.017982	NA	NA	NA	NA	0.00351077	NA	1.1988	NA	IGF1Ri:1.2 + RAFi:0.018 + mTORi:0.0035	3	3978.1	38935.2
R6	F16	F	16	PI3K	Selective	IGF1Ri+mTORi+RAFi	34415	0.870776	NA	0.017982	NA	NA	NA	NA	0.00351077	NA	1.1988	NA	IGF1Ri:1.2 + RAFi:0.018 + mTORi:0.0035	3	3955.2	38935.2
R7	F16	F	16	PI3K	Selective	IGF1Ri+mTORi+RAFi	32570	0.81366	NA	0.017982	NA	NA	NA	NA	0.00351077	NA	1.1988	NA	IGF1Ri:1.2 + RAFi:0.018 + mTORi:0.0035	3	3935.4	39127.8
R8	F16	F	16	PI3K	Selective	IGF1Ri+mTORi+RAFi	32949	0.818908	NA	0.017982	NA	NA	NA	NA	0.00351077	NA	1.1988	NA	IGF1Ri:1.2 + RAFi:0.018 + mTORi:0.0035	3	3932.2	39365.8
R1	F17	F	17	PI3K	Selective	mTORi+PI3Ki+RAFi	33747	0.846159	NA	0.017982	NA	NA	0.142714	NA	0.00351077	NA	NA	NA	PI3Ki:0.14 + RAFi:0.018 + mTORi:0.0035	3	3970.3	39160.8
R2	F17	F	17	PI3K	Selective	mTORi+PI3Ki+RAFi	33676	0.85739	NA	0.017982	NA	NA	0.142714	NA	0.00351077	NA	NA	NA	PI3Ki:0.14 + RAFi:0.018 + mTORi:0.0035	3	3939.2	38622.1
R3	F17	F	17	PI3K	Selective	mTORi+PI3Ki+RAFi	31452	0.8153	NA	0.017982	NA	NA	0.142714	NA	0.00351077	NA	NA	NA	PI3Ki:0.14 + RAFi:0.018 + mTORi:0.0035	3	3954.4	37681.4
R4	F17	F	17	PI3K	Selective	mTORi+PI3Ki+RAFi	30580	0.774041	NA	0.017982	NA	NA	0.142714	NA	0.00351077	NA	NA	NA	PI3Ki:0.14 + RAFi:0.018 + mTORi:0.0035	3	3952.6	38353.1
R5	F17	F	17	PI3K	Selective	mTORi+PI3Ki+RAFi	33329	0.839625	NA	0.017982	NA	NA	0.142714	NA	0.00351077	NA	NA	NA	PI3Ki:0.14 + RAFi:0.018 + mTORi:0.0035	3	3978.1	38935.2
R6	F17	F	17	PI3K	Selective	mTORi+PI3Ki+RAFi	34048	0.860285	NA	0.017982	NA	NA	0.142714	NA	0.00351077	NA	NA	NA	PI3Ki:0.14 + RAFi:0.018 + mTORi:0.0035	3	3955.2	38935.2
R7	F17	F	17	PI3K	Selective	mTORi+PI3Ki+RAFi	33250	0.832982	NA	0.017982	NA	NA	0.142714	NA	0.00351077	NA	NA	NA	PI3Ki:0.14 + RAFi:0.018 + mTORi:0.0035	3	3935.4	39127.8
R8	F17	F	17	PI3K	Selective	mTORi+PI3Ki+RAFi	36049	0.906395	NA	0.017982	NA	NA	0.142714	NA	0.00351077	NA	NA	NA	PI3Ki:0.14 + RAFi:0.018 + mTORi:0.0035	3	3932.2	39365.8
R1	F18	F	18	PI3K	NonSelective	EGFRi+GSK3i	37870	0.963321	0.011988	NA	NA	NA	NA	NA	NA	3.02554	NA	NA	EGFRi:0.012 + GSK3i:3.0	2	3970.3	39160.8
R2	F18	F	18	PI3K	NonSelective	EGFRi+GSK3i	41006	1.06873	0.011988	NA	NA	NA	NA	NA	NA	3.02554	NA	NA	EGFRi:0.012 + GSK3i:3.0	2	3939.2	38622.1
R3	F18	F	18	PI3K	NonSelective	EGFRi+GSK3i	36868	0.975884	0.011988	NA	NA	NA	NA	NA	NA	3.02554	NA	NA	EGFRi:0.012 + GSK3i:3.0	2	3954.4	37681.4
R4	F18	F	18	PI3K	NonSelective	EGFRi+GSK3i	37822	0.984561	0.011988	NA	NA	NA	NA	NA	NA	3.02554	NA	NA	EGFRi:0.012 + GSK3i:3.0	2	3952.6	38353.1
R5	F18	F	18	PI3K	NonSelective	EGFRi+GSK3i	39276	1.00975	0.011988	NA	NA	NA	NA	NA	NA	3.02554	NA	NA	EGFRi:0.012 + GSK3i:3.0	2	3978.1	38935.2
R6	F18	F	18	PI3K	NonSelective	EGFRi+GSK3i	40916	1.05663	0.011988	NA	NA	NA	NA	NA	NA	3.02554	NA	NA	EGFRi:0.012 + GSK3i:3.0	2	3955.2	38935.2
R7	F18	F	18	PI3K	NonSelective	EGFRi+GSK3i	38480	0.981594	0.011988	NA	NA	NA	NA	NA	NA	3.02554	NA	NA	EGFRi:0.012 + GSK3i:3.0	2	3935.4	39127.8
R8	F18	F	18	PI3K	NonSelective	EGFRi+GSK3i	40478	1.03139	0.011988	NA	NA	NA	NA	NA	NA	3.02554	NA	NA	EGFRi:0.012 + GSK3i:3.0	2	3932.2	39365.8
R1	F19	F	19	PI3K	NonSelective	EGFRi+MEKi	38997	0.995347	0.00941914	NA	0.000285429	NA	NA	NA	NA	NA	NA	NA	EGFRi:0.0093 + MEKi:0.00034	2	3970.3	39160.8
R2	F19	F	19	PI3K	NonSelective	EGFRi+MEKi	38316	0.991174	0.00941914	NA	0.000285429	NA	NA	NA	NA	NA	NA	NA	EGFRi:0.0093 + MEKi:0.00034	2	3939.2	38622.1
R3	F19	F	19	PI3K	NonSelective	EGFRi+MEKi	40124	1.07242	0.00941914	NA	0.000285429	NA	NA	NA	NA	NA	NA	NA	EGFRi:0.0093 + MEKi:0.00034	2	3954.4	37681.4
R4	F19	F	19	PI3K	NonSelective	EGFRi+MEKi	37881	0.986276	0.00941914	NA	0.000285429	NA	NA	NA	NA	NA	NA	NA	EGFRi:0.0093 + MEKi:0.00034	2	3952.6	38353.1
R5	F19	F	19	PI3K	NonSelective	EGFRi+MEKi	37346	0.954537	0.00941914	NA	0.000285429	NA	NA	NA	NA	NA	NA	NA	EGFRi:0.0093 + MEKi:0.00034	2	3978.1	38935.2
R6	F19	F	19	PI3K	NonSelective	EGFRi+MEKi	39473	1.01537	0.00941914	NA	0.000285429	NA	NA	NA	NA	NA	NA	NA	EGFRi:0.0093 + MEKi:0.00034	2	3955.2	38935.2
R7	F19	F	19	PI3K	NonSelective	EGFRi+MEKi	40700	1.04468	0.00941914	NA	0.000285429	NA	NA	NA	NA	NA	NA	NA	EGFRi:0.0093 + MEKi:0.00034	2	3935.4	39127.8
R8	F19	F	19	PI3K	NonSelective	EGFRi+MEKi	39005	0.989819	0.00941914	NA	0.000285429	NA	NA	NA	NA	NA	NA	NA	EGFRi:0.0093 + MEKi:0.00034	2	3932.2	39365.8
R1	F20	F	20	PI3K	NonSelective	EGFRi+RAFi	35308	0.890517	0.013986	0.017982	NA	NA	NA	NA	NA	NA	NA	NA	EGFRi:0.014 + RAFi:0.018	2	3970.3	39160.8
R2	F20	F	20	PI3K	NonSelective	EGFRi+RAFi	36563	0.94063	0.013986	0.017982	NA	NA	NA	NA	NA	NA	NA	NA	EGFRi:0.014 + RAFi:0.018	2	3939.2	38622.1
R3	F20	F	20	PI3K	NonSelective	EGFRi+RAFi	38089	1.01209	0.013986	0.017982	NA	NA	NA	NA	NA	NA	NA	NA	EGFRi:0.014 + RAFi:0.018	2	3954.4	37681.4
R4	F20	F	20	PI3K	NonSelective	EGFRi+RAFi	38880	1.01532	0.013986	0.017982	NA	NA	NA	NA	NA	NA	NA	NA	EGFRi:0.014 + RAFi:0.018	2	3952.6	38353.1
R5	F20	F	20	PI3K	NonSelective	EGFRi+RAFi	36803	0.939004	0.013986	0.017982	NA	NA	NA	NA	NA	NA	NA	NA	EGFRi:0.014 + RAFi:0.018	2	3978.1	38935.2
R6	F20	F	20	PI3K	NonSelective	EGFRi+RAFi	40511	1.04505	0.013986	0.017982	NA	NA	NA	NA	NA	NA	NA	NA	EGFRi:0.014 + RAFi:0.018	2	3955.2	38935.2
R7	F20	F	20	PI3K	NonSelective	EGFRi+RAFi	36527	0.926099	0.013986	0.017982	NA	NA	NA	NA	NA	NA	NA	NA	EGFRi:0.014 + RAFi:0.018	2	3935.4	39127.8
R8	F20	F	20	PI3K	NonSelective	EGFRi+RAFi	42173	1.07923	0.013986	0.017982	NA	NA	NA	NA	NA	NA	NA	NA	EGFRi:0.014 + RAFi:0.018	2	3932.2	39365.8
R1	F21	F	21	PI3K	NonSelective	EGFRi+mTORi	38264	0.974517	0.015984	NA	NA	NA	NA	NA	0.000371057	NA	NA	NA	EGFRi:0.016 + mTORi:0.00037	2	3970.3	39160.8
R2	F21	F	21	PI3K	NonSelective	EGFRi+mTORi	38385	0.993163	0.015984	NA	NA	NA	NA	NA	0.000371057	NA	NA	NA	EGFRi:0.016 + mTORi:0.00037	2	3939.2	38622.1
R3	F21	F	21	PI3K	NonSelective	EGFRi+mTORi	39026	1.03987	0.015984	NA	NA	NA	NA	NA	0.000371057	NA	NA	NA	EGFRi:0.016 + mTORi:0.00037	2	3954.4	37681.4
R4	F21	F	21	PI3K	NonSelective	EGFRi+mTORi	37578	0.977468	0.015984	NA	NA	NA	NA	NA	0.000371057	NA	NA	NA	EGFRi:0.016 + mTORi:0.00037	2	3952.6	38353.1
R5	F21	F	21	PI3K	NonSelective	EGFRi+mTORi	39946	1.02891	0.015984	NA	NA	NA	NA	NA	0.000371057	NA	NA	NA	EGFRi:0.016 + mTORi:0.00037	2	3978.1	38935.2
R6	F21	F	21	PI3K	NonSelective	EGFRi+mTORi	37933	0.971348	0.015984	NA	NA	NA	NA	NA	0.000371057	NA	NA	NA	EGFRi:0.016 + mTORi:0.00037	2	3955.2	38935.2
R7	F21	F	21	PI3K	NonSelective	EGFRi+mTORi	38053	0.969461	0.015984	NA	NA	NA	NA	NA	0.000371057	NA	NA	NA	EGFRi:0.016 + mTORi:0.00037	2	3935.4	39127.8
R8	F21	F	21	PI3K	NonSelective	EGFRi+mTORi	40646	1.03613	0.015984	NA	NA	NA	NA	NA	0.000371057	NA	NA	NA	EGFRi:0.016 + mTORi:0.00037	2	3932.2	39365.8
R1	F22	F	22	PI3K	NonSelective	ERKi+GSK3i	37281	0.946584	NA	NA	NA	0.000856285	NA	NA	NA	3.02554	NA	NA	ERKi:0.00093 + GSK3i:3.0	2	3970.3	39160.8
R2	F22	F	22	PI3K	NonSelective	ERKi+GSK3i	39018	1.01141	NA	NA	NA	0.000856285	NA	NA	NA	3.02554	NA	NA	ERKi:0.00093 + GSK3i:3.0	2	3939.2	38622.1
R3	F22	F	22	PI3K	NonSelective	ERKi+GSK3i	41363	1.10916	NA	NA	NA	0.000856285	NA	NA	NA	3.02554	NA	NA	ERKi:0.00093 + GSK3i:3.0	2	3954.4	37681.4
R4	F22	F	22	PI3K	NonSelective	ERKi+GSK3i	40967	1.07598	NA	NA	NA	0.000856285	NA	NA	NA	3.02554	NA	NA	ERKi:0.00093 + GSK3i:3.0	2	3952.6	38353.1
R5	F22	F	22	PI3K	NonSelective	ERKi+GSK3i	38843	0.997361	NA	NA	NA	0.000856285	NA	NA	NA	3.02554	NA	NA	ERKi:0.00093 + GSK3i:3.0	2	3978.1	38935.2
R6	F22	F	22	PI3K	NonSelective	ERKi+GSK3i	39991	1.03018	NA	NA	NA	0.000856285	NA	NA	NA	3.02554	NA	NA	ERKi:0.00093 + GSK3i:3.0	2	3955.2	38935.2
R7	F22	F	22	PI3K	NonSelective	ERKi+GSK3i	39147	1.00055	NA	NA	NA	0.000856285	NA	NA	NA	3.02554	NA	NA	ERKi:0.00093 + GSK3i:3.0	2	3935.4	39127.8
R8	F22	F	22	PI3K	NonSelective	ERKi+GSK3i	40181	1.02301	NA	NA	NA	0.000856285	NA	NA	NA	3.02554	NA	NA	ERKi:0.00093 + GSK3i:3.0	2	3932.2	39365.8
R1	G03	G	3	WT	Control	DMSO	33661	0.965482	NA	NA	NA	NA	NA	NA	NA	NA	NA	NA	DMSO	0	3977.5	34722.2
R2	G03	G	3	WT	Control	DMSO	35883	1.02033	NA	NA	NA	NA	NA	NA	NA	NA	NA	NA	DMSO	0	3927.1	35246.2
R3	G03	G	3	WT	Control	DMSO	38681	1.06714	NA	NA	NA	NA	NA	NA	NA	NA	NA	NA	DMSO	0	3983.9	36497.9
R4	G03	G	3	WT	Control	DMSO	35660	1.07051	NA	NA	NA	NA	NA	NA	NA	NA	NA	NA	DMSO	0	3899.4	33568
R5	G03	G	3	WT	Control	DMSO	36078	0.981824	NA	NA	NA	NA	NA	NA	NA	NA	NA	NA	DMSO	0	3998.1	36671.9
R6	G03	G	3	WT	Control	DMSO	35536	0.985514	NA	NA	NA	NA	NA	NA	NA	NA	NA	NA	DMSO	0	4002.3	35999.5
R7	G03	G	3	WT	Control	DMSO	36914	1.00539	NA	NA	NA	NA	NA	NA	NA	NA	NA	NA	DMSO	0	3950.8	36737.2
R8	G03	G	3	WT	Control	DMSO	36183	1.00911	NA	NA	NA	NA	NA	NA	NA	NA	NA	NA	DMSO	0	3933.5	35891.8
R1	G04	G	4	WT	Control	PAO	4004	0.000861936	NA	NA	NA	NA	NA	NA	NA	NA	NA	9.99	PAO	0	3977.5	34722.2
R2	G04	G	4	WT	Control	PAO	3969	0.00133784	NA	NA	NA	NA	NA	NA	NA	NA	NA	9.99	PAO	0	3927.1	35246.2
R3	G04	G	4	WT	Control	PAO	4023	0.00120256	NA	NA	NA	NA	NA	NA	NA	NA	NA	9.99	PAO	0	3983.9	36497.9
R4	G04	G	4	WT	Control	PAO	3844	-0.00186729	NA	NA	NA	NA	NA	NA	NA	NA	NA	9.99	PAO	0	3899.4	33568
R5	G04	G	4	WT	Control	PAO	4020	0.000670262	NA	NA	NA	NA	NA	NA	NA	NA	NA	9.99	PAO	0	3998.1	36671.9
R6	G04	G	4	WT	Control	PAO	3990	-0.000384409	NA	NA	NA	NA	NA	NA	NA	NA	NA	9.99	PAO	0	4002.3	35999.5
R7	G04	G	4	WT	Control	PAO	3971	0.000616108	NA	NA	NA	NA	NA	NA	NA	NA	NA	9.99	PAO	0	3950.8	36737.2
R8	G04	G	4	WT	Control	PAO	3927	-0.00020339	NA	NA	NA	NA	NA	NA	NA	NA	NA	9.99	PAO	0	3933.5	35891.8
R1	G05	G	5	WT	Control	DMSO	35161	1.01427	NA	NA	NA	NA	NA	NA	NA	NA	NA	NA	DMSO	0	3977.5	34722.2
R2	G05	G	5	WT	Control	DMSO	36372	1.03594	NA	NA	NA	NA	NA	NA	NA	NA	NA	NA	DMSO	0	3927.1	35246.2
R3	G05	G	5	WT	Control	DMSO	35404	0.966357	NA	NA	NA	NA	NA	NA	NA	NA	NA	NA	DMSO	0	3983.9	36497.9
R4	G05	G	5	WT	Control	DMSO	36888	1.1119	NA	NA	NA	NA	NA	NA	NA	NA	NA	NA	DMSO	0	3899.4	33568
R5	G05	G	5	WT	Control	DMSO	35141	0.953147	NA	NA	NA	NA	NA	NA	NA	NA	NA	NA	DMSO	0	3998.1	36671.9
R6	G05	G	5	WT	Control	DMSO	35547	0.985858	NA	NA	NA	NA	NA	NA	NA	NA	NA	NA	DMSO	0	4002.3	35999.5
R7	G05	G	5	WT	Control	DMSO	36578	0.995143	NA	NA	NA	NA	NA	NA	NA	NA	NA	NA	DMSO	0	3950.8	36737.2
R8	G05	G	5	WT	Control	DMSO	34363	0.952164	NA	NA	NA	NA	NA	NA	NA	NA	NA	NA	DMSO	0	3933.5	35891.8
R1	G06	G	6	WT	Control	PAO	3988	0.000341522	NA	NA	NA	NA	NA	NA	NA	NA	NA	9.99	PAO	0	3977.5	34722.2
R2	G06	G	6	WT	Control	PAO	3965	0.00121012	NA	NA	NA	NA	NA	NA	NA	NA	NA	9.99	PAO	0	3927.1	35246.2
R3	G06	G	6	WT	Control	PAO	3999	0.000464416	NA	NA	NA	NA	NA	NA	NA	NA	NA	9.99	PAO	0	3983.9	36497.9
R4	G06	G	6	WT	Control	PAO	3841	-0.00196841	NA	NA	NA	NA	NA	NA	NA	NA	NA	9.99	PAO	0	3899.4	33568
R5	G06	G	6	WT	Control	PAO	4026	0.000853896	NA	NA	NA	NA	NA	NA	NA	NA	NA	9.99	PAO	0	3998.1	36671.9
R6	G06	G	6	WT	Control	PAO	3980	-0.000696936	NA	NA	NA	NA	NA	NA	NA	NA	NA	9.99	PAO	0	4002.3	35999.5
R7	G06	G	6	WT	Control	PAO	3940	-0.000329404	NA	NA	NA	NA	NA	NA	NA	NA	NA	9.99	PAO	0	3950.8	36737.2
R8	G06	G	6	WT	Control	PAO	3925	-0.000265972	NA	NA	NA	NA	NA	NA	NA	NA	NA	9.99	PAO	0	3933.5	35891.8
R1	G07	G	7	WT	Control	DMSO	33827	0.970881	NA	NA	NA	NA	NA	NA	NA	NA	NA	NA	DMSO	0	3977.5	34722.2
R2	G07	G	7	WT	Control	DMSO	33299	0.937826	NA	NA	NA	NA	NA	NA	NA	NA	NA	NA	DMSO	0	3927.1	35246.2
R3	G07	G	7	WT	Control	DMSO	36372	0.996129	NA	NA	NA	NA	NA	NA	NA	NA	NA	NA	DMSO	0	3983.9	36497.9
R4	G07	G	7	WT	Control	DMSO	34333	1.02578	NA	NA	NA	NA	NA	NA	NA	NA	NA	NA	DMSO	0	3899.4	33568
R5	G07	G	7	WT	Control	DMSO	37153	1.01473	NA	NA	NA	NA	NA	NA	NA	NA	NA	NA	DMSO	0	3998.1	36671.9
R6	G07	G	7	WT	Control	DMSO	33400	0.918759	NA	NA	NA	NA	NA	NA	NA	NA	NA	NA	DMSO	0	4002.3	35999.5
R7	G07	G	7	WT	Control	DMSO	37066	1.01003	NA	NA	NA	NA	NA	NA	NA	NA	NA	NA	DMSO	0	3950.8	36737.2
R8	G07	G	7	WT	Control	DMSO	34621	0.960237	NA	NA	NA	NA	NA	NA	NA	NA	NA	NA	DMSO	0	3933.5	35891.8
R1	G08	G	8	WT	Control	PAO	3975	-8.13147e-05	NA	NA	NA	NA	NA	NA	NA	NA	NA	9.99	PAO	0	3977.5	34722.2
R2	G08	G	8	WT	Control	PAO	3926	-3.51223e-05	NA	NA	NA	NA	NA	NA	NA	NA	NA	9.99	PAO	0	3927.1	35246.2
R3	G08	G	8	WT	Control	PAO	3957	-0.000827337	NA	NA	NA	NA	NA	NA	NA	NA	NA	9.99	PAO	0	3983.9	36497.9
R4	G08	G	8	WT	Control	PAO	3891	-0.000283128	NA	NA	NA	NA	NA	NA	NA	NA	NA	9.99	PAO	0	3899.4	33568
R5	G08	G	8	WT	Control	PAO	3987	-0.000339722	NA	NA	NA	NA	NA	NA	NA	NA	NA	9.99	PAO	0	3998.1	36671.9
R6	G08	G	8	WT	Control	PAO	3982	-0.000634431	NA	NA	NA	NA	NA	NA	NA	NA	NA	9.99	PAO	0	4002.3	35999.5
R7	G08	G	8	WT	Control	PAO	3952	3.66005e-05	NA	NA	NA	NA	NA	NA	NA	NA	NA	9.99	PAO	0	3950.8	36737.2
R8	G08	G	8	WT	Control	PAO	3926	-0.000234681	NA	NA	NA	NA	NA	NA	NA	NA	NA	9.99	PAO	0	3933.5	35891.8
R1	G09	G	9	WT	Control	DMSO	34623	0.996772	NA	NA	NA	NA	NA	NA	NA	NA	NA	NA	DMSO	0	3977.5	34722.2
R2	G09	G	9	WT	Control	DMSO	33166	0.933579	NA	NA	NA	NA	NA	NA	NA	NA	NA	NA	DMSO	0	3927.1	35246.2
R3	G09	G	9	WT	Control	DMSO	35931	0.982565	NA	NA	NA	NA	NA	NA	NA	NA	NA	NA	DMSO	0	3983.9	36497.9
R4	G09	G	9	WT	Control	DMSO	34979	1.04756	NA	NA	NA	NA	NA	NA	NA	NA	NA	NA	DMSO	0	3899.4	33568
R5	G09	G	9	WT	Control	DMSO	34744	0.940996	NA	NA	NA	NA	NA	NA	NA	NA	NA	NA	DMSO	0	3998.1	36671.9
R6	G09	G	9	WT	Control	DMSO	35800	0.993765	NA	NA	NA	NA	NA	NA	NA	NA	NA	NA	DMSO	0	4002.3	35999.5
R7	G09	G	9	WT	Control	DMSO	36412	0.99008	NA	NA	NA	NA	NA	NA	NA	NA	NA	NA	DMSO	0	3950.8	36737.2
R8	G09	G	9	WT	Control	DMSO	35273	0.980639	NA	NA	NA	NA	NA	NA	NA	NA	NA	NA	DMSO	0	3933.5	35891.8
R1	G10	G	10	WT	Control	PAO	3970	-0.000243944	NA	NA	NA	NA	NA	NA	NA	NA	NA	9.99	PAO	0	3977.5	34722.2
R2	G10	G	10	WT	Control	PAO	3909	-0.000577921	NA	NA	NA	NA	NA	NA	NA	NA	NA	9.99	PAO	0	3927.1	35246.2
R3	G10	G	10	WT	Control	PAO	3993	0.00027988	NA	NA	NA	NA	NA	NA	NA	NA	NA	9.99	PAO	0	3983.9	36497.9
R4	G10	G	10	WT	Control	PAO	3872	-0.000923535	NA	NA	NA	NA	NA	NA	NA	NA	NA	9.99	PAO	0	3899.4	33568
R5	G10	G	10	WT	Control	PAO	3970	-0.000860017	NA	NA	NA	NA	NA	NA	NA	NA	NA	9.99	PAO	0	3998.1	36671.9
R6	G10	G	10	WT	Control	PAO	3926	-0.00238458	NA	NA	NA	NA	NA	NA	NA	NA	NA	9.99	PAO	0	4002.3	35999.5
R7	G10	G	10	WT	Control	PAO	3919	-0.000969913	NA	NA	NA	NA	NA	NA	NA	NA	NA	9.99	PAO	0	3950.8	36737.2
R8	G10	G	10	WT	Control	PAO	3947	0.000422426	NA	NA	NA	NA	NA	NA	NA	NA	NA	9.99	PAO	0	3933.5	35891.8
R1	G11	G	11	WT	Control	DMSO	33642	0.964864	NA	NA	NA	NA	NA	NA	NA	NA	NA	NA	DMSO	0	3977.5	34722.2
R2	G11	G	11	WT	Control	DMSO	36117	1.0278	NA	NA	NA	NA	NA	NA	NA	NA	NA	NA	DMSO	0	3927.1	35246.2
R3	G11	G	11	WT	Control	DMSO	36220	0.991454	NA	NA	NA	NA	NA	NA	NA	NA	NA	NA	DMSO	0	3983.9	36497.9
R4	G11	G	11	WT	Control	DMSO	37647	1.13749	NA	NA	NA	NA	NA	NA	NA	NA	NA	NA	DMSO	0	3899.4	33568
R5	G11	G	11	WT	Control	DMSO	37893	1.03737	NA	NA	NA	NA	NA	NA	NA	NA	NA	NA	DMSO	0	3998.1	36671.9
R6	G11	G	11	WT	Control	DMSO	36043	1.00136	NA	NA	NA	NA	NA	NA	NA	NA	NA	NA	DMSO	0	4002.3	35999.5
R7	G11	G	11	WT	Control	DMSO	35997	0.977422	NA	NA	NA	NA	NA	NA	NA	NA	NA	NA	DMSO	0	3950.8	36737.2
R8	G11	G	11	WT	Control	DMSO	36872	1.03067	NA	NA	NA	NA	NA	NA	NA	NA	NA	NA	DMSO	0	3933.5	35891.8
R1	G12	G	12	WT	Control	PAO	3956	-0.000699306	NA	NA	NA	NA	NA	NA	NA	NA	NA	9.99001	PAO	0	3977.5	34722.2
R2	G12	G	12	WT	Control	PAO	3830	-0.00310034	NA	NA	NA	NA	NA	NA	NA	NA	NA	9.99001	PAO	0	3927.1	35246.2
R3	G12	G	12	WT	Control	PAO	3950	-0.00104263	NA	NA	NA	NA	NA	NA	NA	NA	NA	9.99001	PAO	0	3983.9	36497.9
R4	G12	G	12	WT	Control	PAO	3906	0.000222457	NA	NA	NA	NA	NA	NA	NA	NA	NA	9.99001	PAO	0	3899.4	33568
R5	G12	G	12	WT	Control	PAO	3985	-0.000400933	NA	NA	NA	NA	NA	NA	NA	NA	NA	9.99001	PAO	0	3998.1	36671.9
R6	G12	G	12	WT	Control	PAO	3929	-0.00229083	NA	NA	NA	NA	NA	NA	NA	NA	NA	9.99001	PAO	0	4002.3	35999.5
R7	G12	G	12	WT	Control	PAO	3913	-0.00115292	NA	NA	NA	NA	NA	NA	NA	NA	NA	9.99001	PAO	0	3950.8	36737.2
R8	G12	G	12	WT	Control	PAO	3901	-0.00101695	NA	NA	NA	NA	NA	NA	NA	NA	NA	9.99001	PAO	0	3933.5	35891.8
R1	G13	G	13	PI3K	Control	PAO	3880	-0.00256604	NA	NA	NA	NA	NA	NA	NA	NA	NA	9.99001	PAO	0	3970.3	39160.8
R2	G13	G	13	PI3K	Control	PAO	3888	-0.00147623	NA	NA	NA	NA	NA	NA	NA	NA	NA	9.99001	PAO	0	3939.2	38622.1
R3	G13	G	13	PI3K	Control	PAO	3941	-0.000397308	NA	NA	NA	NA	NA	NA	NA	NA	NA	9.99001	PAO	0	3954.4	37681.4
R4	G13	G	13	PI3K	Control	PAO	3892	-0.0017616	NA	NA	NA	NA	NA	NA	NA	NA	NA	9.99001	PAO	0	3952.6	38353.1
R5	G13	G	13	PI3K	Control	PAO	3931	-0.00134736	NA	NA	NA	NA	NA	NA	NA	NA	NA	9.99001	PAO	0	3978.1	38935.2
R6	G13	G	13	PI3K	Control	PAO	3922	-0.000949112	NA	NA	NA	NA	NA	NA	NA	NA	NA	9.99001	PAO	0	3955.2	38935.2
R7	G13	G	13	PI3K	Control	PAO	3892	-0.00123322	NA	NA	NA	NA	NA	NA	NA	NA	NA	9.99001	PAO	0	3935.4	39127.8
R8	G13	G	13	PI3K	Control	PAO	3929	-9.03099e-05	NA	NA	NA	NA	NA	NA	NA	NA	NA	9.99001	PAO	0	3932.2	39365.8
R1	G14	G	14	PI3K	Control	DMSO	39057	0.997052	NA	NA	NA	NA	NA	NA	NA	NA	NA	NA	DMSO	0	3970.3	39160.8
R2	G14	G	14	PI3K	Control	DMSO	40152	1.04411	NA	NA	NA	NA	NA	NA	NA	NA	NA	NA	DMSO	0	3939.2	38622.1
R3	G14	G	14	PI3K	Control	DMSO	34038	0.891974	NA	NA	NA	NA	NA	NA	NA	NA	NA	NA	DMSO	0	3954.4	37681.4
R4	G14	G	14	PI3K	Control	DMSO	37570	0.977235	NA	NA	NA	NA	NA	NA	NA	NA	NA	NA	DMSO	0	3952.6	38353.1
R5	G14	G	14	PI3K	Control	DMSO	41760	1.08081	NA	NA	NA	NA	NA	NA	NA	NA	NA	NA	DMSO	0	3978.1	38935.2
R6	G14	G	14	PI3K	Control	DMSO	40075	1.03258	NA	NA	NA	NA	NA	NA	NA	NA	NA	NA	DMSO	0	3955.2	38935.2
R7	G14	G	14	PI3K	Control	DMSO	38042	0.969148	NA	NA	NA	NA	NA	NA	NA	NA	NA	NA	DMSO	0	3935.4	39127.8
R8	G14	G	14	PI3K	Control	DMSO	40780	1.03991	NA	NA	NA	NA	NA	NA	NA	NA	NA	NA	DMSO	0	3932.2	39365.8
R1	G15	G	15	PI3K	Control	PAO	3954	-0.000463194	NA	NA	NA	NA	NA	NA	NA	NA	NA	9.99	PAO	0	3970.3	39160.8
R2	G15	G	15	PI3K	Control	PAO	3953	0.00039789	NA	NA	NA	NA	NA	NA	NA	NA	NA	9.99	PAO	0	3939.2	38622.1
R3	G15	G	15	PI3K	Control	PAO	3937	-0.000515908	NA	NA	NA	NA	NA	NA	NA	NA	NA	9.99	PAO	0	3954.4	37681.4
R4	G15	G	15	PI3K	Control	PAO	3961	0.000244182	NA	NA	NA	NA	NA	NA	NA	NA	NA	9.99	PAO	0	3952.6	38353.1
R5	G15	G	15	PI3K	Control	PAO	3999	0.000597875	NA	NA	NA	NA	NA	NA	NA	NA	NA	9.99	PAO	0	3978.1	38935.2
R6	G15	G	15	PI3K	Control	PAO	3956	2.28702e-05	NA	NA	NA	NA	NA	NA	NA	NA	NA	9.99	PAO	0	3955.2	38935.2
R7	G15	G	15	PI3K	Control	PAO	3927	-0.000238688	NA	NA	NA	NA	NA	NA	NA	NA	NA	9.99	PAO	0	3935.4	39127.8
R8	G15	G	15	PI3K	Control	PAO	3879	-0.0015014	NA	NA	NA	NA	NA	NA	NA	NA	NA	9.99	PAO	0	3932.2	39365.8
R1	G16	G	16	PI3K	Control	DMSO	36963	0.937547	NA	NA	NA	NA	NA	NA	NA	NA	NA	NA	DMSO	0	3970.3	39160.8
R2	G16	G	16	PI3K	Control	DMSO	39470	1.02445	NA	NA	NA	NA	NA	NA	NA	NA	NA	NA	DMSO	0	3939.2	38622.1
R3	G16	G	16	PI3K	Control	DMSO	38652	1.02878	NA	NA	NA	NA	NA	NA	NA	NA	NA	NA	DMSO	0	3954.4	37681.4
R4	G16	G	16	PI3K	Control	DMSO	36550	0.947584	NA	NA	NA	NA	NA	NA	NA	NA	NA	NA	DMSO	0	3952.6	38353.1
R5	G16	G	16	PI3K	Control	DMSO	34734	0.879817	NA	NA	NA	NA	NA	NA	NA	NA	NA	NA	DMSO	0	3978.1	38935.2
R6	G16	G	16	PI3K	Control	DMSO	36113	0.919318	NA	NA	NA	NA	NA	NA	NA	NA	NA	NA	DMSO	0	3955.2	38935.2
R7	G16	G	16	PI3K	Control	DMSO	38986	0.995972	NA	NA	NA	NA	NA	NA	NA	NA	NA	NA	DMSO	0	3935.4	39127.8
R8	G16	G	16	PI3K	Control	DMSO	40699	1.03763	NA	NA	NA	NA	NA	NA	NA	NA	NA	NA	DMSO	0	3932.2	39365.8
R1	G17	G	17	PI3K	Control	PAO	4024	0.00152598	NA	NA	NA	NA	NA	NA	NA	NA	NA	9.99	PAO	0	3970.3	39160.8
R2	G17	G	17	PI3K	Control	PAO	3997	0.00166653	NA	NA	NA	NA	NA	NA	NA	NA	NA	9.99	PAO	0	3939.2	38622.1
R3	G17	G	17	PI3K	Control	PAO	3997	0.00126308	NA	NA	NA	NA	NA	NA	NA	NA	NA	9.99	PAO	0	3954.4	37681.4
R4	G17	G	17	PI3K	Control	PAO	3941	-0.000337204	NA	NA	NA	NA	NA	NA	NA	NA	NA	9.99	PAO	0	3952.6	38353.1
R5	G17	G	17	PI3K	Control	PAO	4014	0.00102697	NA	NA	NA	NA	NA	NA	NA	NA	NA	9.99	PAO	0	3978.1	38935.2
R6	G17	G	17	PI3K	Control	PAO	3953	-6.2893e-05	NA	NA	NA	NA	NA	NA	NA	NA	NA	9.99	PAO	0	3955.2	38935.2
R7	G17	G	17	PI3K	Control	PAO	3993	0.00163672	NA	NA	NA	NA	NA	NA	NA	NA	NA	9.99	PAO	0	3935.4	39127.8
R8	G17	G	17	PI3K	Control	PAO	3988	0.00157478	NA	NA	NA	NA	NA	NA	NA	NA	NA	9.99	PAO	0	3932.2	39365.8
R1	G18	G	18	PI3K	Control	DMSO	38293	0.975341	NA	NA	NA	NA	NA	NA	NA	NA	NA	NA	DMSO	0	3970.3	39160.8
R2	G18	G	18	PI3K	Control	DMSO	37537	0.968713	NA	NA	NA	NA	NA	NA	NA	NA	NA	NA	DMSO	0	3939.2	38622.1
R3	G18	G	18	PI3K	Control	DMSO	31364	0.812691	NA	NA	NA	NA	NA	NA	NA	NA	NA	NA	DMSO	0	3954.4	37681.4
R4	G18	G	18	PI3K	Control	DMSO	38519	1.00482	NA	NA	NA	NA	NA	NA	NA	NA	NA	NA	DMSO	0	3952.6	38353.1
R5	G18	G	18	PI3K	Control	DMSO	39099	1.00468	NA	NA	NA	NA	NA	NA	NA	NA	NA	NA	DMSO	0	3978.1	38935.2
R6	G18	G	18	PI3K	Control	DMSO	36709	0.936357	NA	NA	NA	NA	NA	NA	NA	NA	NA	NA	DMSO	0	3955.2	38935.2
R7	G18	G	18	PI3K	Control	DMSO	39495	1.01044	NA	NA	NA	NA	NA	NA	NA	NA	NA	NA	DMSO	0	3935.4	39127.8
R8	G18	G	18	PI3K	Control	DMSO	37696	0.952877	NA	NA	NA	NA	NA	NA	NA	NA	NA	NA	DMSO	0	3932.2	39365.8
R1	G19	G	19	PI3K	Control	PAO	3995	0.000701895	NA	NA	NA	NA	NA	NA	NA	NA	NA	9.99	PAO	0	3970.3	39160.8
R2	G19	G	19	PI3K	Control	PAO	3944	0.000138397	NA	NA	NA	NA	NA	NA	NA	NA	NA	9.99	PAO	0	3939.2	38622.1
R3	G19	G	19	PI3K	Control	PAO	3995	0.00120378	NA	NA	NA	NA	NA	NA	NA	NA	NA	9.99	PAO	0	3954.4	37681.4
R4	G19	G	19	PI3K	Control	PAO	3965	0.00036046	NA	NA	NA	NA	NA	NA	NA	NA	NA	9.99	PAO	0	3952.6	38353.1
R5	G19	G	19	PI3K	Control	PAO	3940	-0.00108991	NA	NA	NA	NA	NA	NA	NA	NA	NA	9.99	PAO	0	3978.1	38935.2
R6	G19	G	19	PI3K	Control	PAO	3963	0.000222984	NA	NA	NA	NA	NA	NA	NA	NA	NA	9.99	PAO	0	3955.2	38935.2
R7	G19	G	19	PI3K	Control	PAO	3956	0.000585354	NA	NA	NA	NA	NA	NA	NA	NA	NA	9.99	PAO	0	3935.4	39127.8
R8	G19	G	19	PI3K	Control	PAO	3948	0.000445905	NA	NA	NA	NA	NA	NA	NA	NA	NA	9.99	PAO	0	3932.2	39365.8
R1	G20	G	20	PI3K	Control	DMSO	41480	1.06591	NA	NA	NA	NA	NA	NA	NA	NA	NA	NA	DMSO	0	3970.3	39160.8
R2	G20	G	20	PI3K	Control	DMSO	39807	1.03416	NA	NA	NA	NA	NA	NA	NA	NA	NA	NA	DMSO	0	3939.2	38622.1
R3	G20	G	20	PI3K	Control	DMSO	41019	1.09896	NA	NA	NA	NA	NA	NA	NA	NA	NA	NA	DMSO	0	3954.4	37681.4
R4	G20	G	20	PI3K	Control	DMSO	37229	0.967322	NA	NA	NA	NA	NA	NA	NA	NA	NA	NA	DMSO	0	3952.6	38353.1
R5	G20	G	20	PI3K	Control	DMSO	35499	0.901701	NA	NA	NA	NA	NA	NA	NA	NA	NA	NA	DMSO	0	3978.1	38935.2
R6	G20	G	20	PI3K	Control	DMSO	38636	0.991445	NA	NA	NA	NA	NA	NA	NA	NA	NA	NA	DMSO	0	3955.2	38935.2
R7	G20	G	20	PI3K	Control	DMSO	39088	0.99887	NA	NA	NA	NA	NA	NA	NA	NA	NA	NA	DMSO	0	3935.4	39127.8
R8	G20	G	20	PI3K	Control	DMSO	40261	1.02527	NA	NA	NA	NA	NA	NA	NA	NA	NA	NA	DMSO	0	3932.2	39365.8
R1	G21	G	21	PI3K	Control	PAO	4031	0.0017249	NA	NA	NA	NA	NA	NA	NA	NA	NA	9.99	PAO	0	3970.3	39160.8
R2	G21	G	21	PI3K	Control	PAO	3949	0.00028256	NA	NA	NA	NA	NA	NA	NA	NA	NA	9.99	PAO	0	3939.2	38622.1
R3	G21	G	21	PI3K	Control	PAO	3930	-0.000723457	NA	NA	NA	NA	NA	NA	NA	NA	NA	9.99	PAO	0	3954.4	37681.4
R4	G21	G	21	PI3K	Control	PAO	4011	0.00169765	NA	NA	NA	NA	NA	NA	NA	NA	NA	9.99	PAO	0	3952.6	38353.1
R5	G21	G	21	PI3K	Control	PAO	4025	0.00134164	NA	NA	NA	NA	NA	NA	NA	NA	NA	9.99	PAO	0	3978.1	38935.2
R6	G21	G	21	PI3K	Control	PAO	3980	0.000708976	NA	NA	NA	NA	NA	NA	NA	NA	NA	9.99	PAO	0	3955.2	38935.2
R7	G21	G	21	PI3K	Control	PAO	3924	-0.000323934	NA	NA	NA	NA	NA	NA	NA	NA	NA	9.99	PAO	0	3935.4	39127.8
R8	G21	G	21	PI3K	Control	PAO	3935	7.90212e-05	NA	NA	NA	NA	NA	NA	NA	NA	NA	9.99	PAO	0	3932.2	39365.8
R1	G22	G	22	PI3K	Control	DMSO	40024	1.02453	NA	NA	NA	NA	NA	NA	NA	NA	NA	NA	DMSO	0	3970.3	39160.8
R2	G22	G	22	PI3K	Control	DMSO	40098	1.04255	NA	NA	NA	NA	NA	NA	NA	NA	NA	NA	DMSO	0	3939.2	38622.1
R3	G22	G	22	PI3K	Control	DMSO	40678	1.08885	NA	NA	NA	NA	NA	NA	NA	NA	NA	NA	DMSO	0	3954.4	37681.4
R4	G22	G	22	PI3K	Control	DMSO	41065	1.07883	NA	NA	NA	NA	NA	NA	NA	NA	NA	NA	DMSO	0	3952.6	38353.1
R5	G22	G	22	PI3K	Control	DMSO	38365	0.983687	NA	NA	NA	NA	NA	NA	NA	NA	NA	NA	DMSO	0	3978.1	38935.2
R6	G22	G	22	PI3K	Control	DMSO	40363	1.04082	NA	NA	NA	NA	NA	NA	NA	NA	NA	NA	DMSO	0	3955.2	38935.2
R7	G22	G	22	PI3K	Control	DMSO	39271	1.00407	NA	NA	NA	NA	NA	NA	NA	NA	NA	NA	DMSO	0	3935.4	39127.8
R8	G22	G	22	PI3K	Control	DMSO	36315	0.913902	NA	NA	NA	NA	NA	NA	NA	NA	NA	NA	DMSO	0	3932.2	39365.8
R1	H03	H	3	WT	NonSelective	ERKi+MEKi	33943	0.974654	NA	NA	0.000285429	0.000856286	NA	NA	NA	NA	NA	NA	ERKi:0.00072 + MEKi:0.00034	2	3977.5	34722.2
R2	H03	H	3	WT	NonSelective	ERKi+MEKi	36239	1.0317	NA	NA	0.000285429	0.000856286	NA	NA	NA	NA	NA	NA	ERKi:0.00072 + MEKi:0.00034	2	3927.1	35246.2
R3	H03	H	3	WT	NonSelective	ERKi+MEKi	33573	0.910043	NA	NA	0.000285429	0.000856286	NA	NA	NA	NA	NA	NA	ERKi:0.00072 + MEKi:0.00034	2	3983.9	36497.9
R4	H03	H	3	WT	NonSelective	ERKi+MEKi	22077	0.612688	NA	NA	0.000285429	0.000856286	NA	NA	NA	NA	NA	NA	ERKi:0.00072 + MEKi:0.00034	2	3899.4	33568
R5	H03	H	3	WT	NonSelective	ERKi+MEKi	34924	0.946505	NA	NA	0.000285429	0.000856286	NA	NA	NA	NA	NA	NA	ERKi:0.00072 + MEKi:0.00034	2	3998.1	36671.9
R6	H03	H	3	WT	NonSelective	ERKi+MEKi	36035	1.00111	NA	NA	0.000285429	0.000856286	NA	NA	NA	NA	NA	NA	ERKi:0.00072 + MEKi:0.00034	2	4002.3	35999.5
R7	H03	H	3	WT	NonSelective	ERKi+MEKi	35734	0.9694	NA	NA	0.000285429	0.000856286	NA	NA	NA	NA	NA	NA	ERKi:0.00072 + MEKi:0.00034	2	3950.8	36737.2
R8	H03	H	3	WT	NonSelective	ERKi+MEKi	36040	1.00464	NA	NA	0.000285429	0.000856286	NA	NA	NA	NA	NA	NA	ERKi:0.00072 + MEKi:0.00034	2	3933.5	35891.8
R1	H04	H	4	WT	NonSelective	ERKi+RAFi	33557	0.962099	NA	0.017982	NA	0.00114171	NA	NA	NA	NA	NA	NA	ERKi:0.0011 + RAFi:0.018	2	3977.5	34722.2
R2	H04	H	4	WT	NonSelective	ERKi+RAFi	32049	0.897914	NA	0.017982	NA	0.00114171	NA	NA	NA	NA	NA	NA	ERKi:0.0011 + RAFi:0.018	2	3927.1	35246.2
R3	H04	H	4	WT	NonSelective	ERKi+RAFi	35004	0.954054	NA	0.017982	NA	0.00114171	NA	NA	NA	NA	NA	NA	ERKi:0.0011 + RAFi:0.018	2	3983.9	36497.9
R4	H04	H	4	WT	NonSelective	ERKi+RAFi	25483	0.72749	NA	0.017982	NA	0.00114171	NA	NA	NA	NA	NA	NA	ERKi:0.0011 + RAFi:0.018	2	3899.4	33568
R5	H04	H	4	WT	NonSelective	ERKi+RAFi	34005	0.918379	NA	0.017982	NA	0.00114171	NA	NA	NA	NA	NA	NA	ERKi:0.0011 + RAFi:0.018	2	3998.1	36671.9
R6	H04	H	4	WT	NonSelective	ERKi+RAFi	37449	1.0453	NA	0.017982	NA	0.00114171	NA	NA	NA	NA	NA	NA	ERKi:0.0011 + RAFi:0.018	2	4002.3	35999.5
R7	H04	H	4	WT	NonSelective	ERKi+RAFi	36634	0.996851	NA	0.017982	NA	0.00114171	NA	NA	NA	NA	NA	NA	ERKi:0.0011 + RAFi:0.018	2	3950.8	36737.2
R8	H04	H	4	WT	NonSelective	ERKi+RAFi	35469	0.986772	NA	0.017982	NA	0.00114171	NA	NA	NA	NA	NA	NA	ERKi:0.0011 + RAFi:0.018	2	3933.5	35891.8
R1	H05	H	5	WT	NonSelective	ERKi+mTORi	35199	1.01551	NA	NA	NA	0.00114171	NA	NA	0.000228343	NA	NA	NA	ERKi:0.0012 + mTORi:0.00022	2	3977.5	34722.2
R2	H05	H	5	WT	NonSelective	ERKi+mTORi	35630	1.01225	NA	NA	NA	0.00114171	NA	NA	0.000228343	NA	NA	NA	ERKi:0.0012 + mTORi:0.00022	2	3927.1	35246.2
R3	H05	H	5	WT	NonSelective	ERKi+mTORi	34034	0.924221	NA	NA	NA	0.00114171	NA	NA	0.000228343	NA	NA	NA	ERKi:0.0012 + mTORi:0.00022	2	3983.9	36497.9
R4	H05	H	5	WT	NonSelective	ERKi+mTORi	24312	0.68802	NA	NA	NA	0.00114171	NA	NA	0.000228343	NA	NA	NA	ERKi:0.0012 + mTORi:0.00022	2	3899.4	33568
R5	H05	H	5	WT	NonSelective	ERKi+mTORi	33332	0.897781	NA	NA	NA	0.00114171	NA	NA	0.000228343	NA	NA	NA	ERKi:0.0012 + mTORi:0.00022	2	3998.1	36671.9
R6	H05	H	5	WT	NonSelective	ERKi+mTORi	36789	1.02467	NA	NA	NA	0.00114171	NA	NA	0.000228343	NA	NA	NA	ERKi:0.0012 + mTORi:0.00022	2	4002.3	35999.5
R7	H05	H	5	WT	NonSelective	ERKi+mTORi	36296	0.986542	NA	NA	NA	0.00114171	NA	NA	0.000228343	NA	NA	NA	ERKi:0.0012 + mTORi:0.00022	2	3950.8	36737.2
R8	H05	H	5	WT	NonSelective	ERKi+mTORi	35650	0.992435	NA	NA	NA	0.00114171	NA	NA	0.000228343	NA	NA	NA	ERKi:0.0012 + mTORi:0.00022	2	3933.5	35891.8
R1	H06	H	6	WT	NonSelective	AKTi+GSK3i	31398	0.891876	NA	NA	NA	NA	NA	0.0450977	NA	3.02554	NA	NA	AKTi:0.045 + GSK3i:3.0	2	3977.5	34722.2
R2	H06	H	6	WT	NonSelective	AKTi+GSK3i	28877	0.796634	NA	NA	NA	NA	NA	0.0450977	NA	3.02554	NA	NA	AKTi:0.045 + GSK3i:3.0	2	3927.1	35246.2
R3	H06	H	6	WT	NonSelective	AKTi+GSK3i	31703	0.852529	NA	NA	NA	NA	NA	0.0450977	NA	3.02554	NA	NA	AKTi:0.045 + GSK3i:3.0	2	3983.9	36497.9
R4	H06	H	6	WT	NonSelective	AKTi+GSK3i	23207	0.650776	NA	NA	NA	NA	NA	0.0450977	NA	3.02554	NA	NA	AKTi:0.045 + GSK3i:3.0	2	3899.4	33568
R5	H06	H	6	WT	NonSelective	AKTi+GSK3i	31179	0.831887	NA	NA	NA	NA	NA	0.0450977	NA	3.02554	NA	NA	AKTi:0.045 + GSK3i:3.0	2	3998.1	36671.9
R6	H06	H	6	WT	NonSelective	AKTi+GSK3i	34470	0.952199	NA	NA	NA	NA	NA	0.0450977	NA	3.02554	NA	NA	AKTi:0.045 + GSK3i:3.0	2	4002.3	35999.5
R7	H06	H	6	WT	NonSelective	AKTi+GSK3i	31184	0.830624	NA	NA	NA	NA	NA	0.0450977	NA	3.02554	NA	NA	AKTi:0.045 + GSK3i:3.0	2	3950.8	36737.2
R8	H06	H	6	WT	NonSelective	AKTi+GSK3i	33829	0.935455	NA	NA	NA	NA	NA	0.0450977	NA	3.02554	NA	NA	AKTi:0.045 + GSK3i:3.0	2	3933.5	35891.8
R1	H07	H	7	WT	NonSelective	AKTi+GSK3i+MEKi	33206	0.950683	NA	NA	0.000285428	NA	NA	0.0211217	NA	3.02554	NA	NA	AKTi:0.021 + GSK3i:3.0 + MEKi:0.00034	3	3977.5	34722.2
R2	H07	H	7	WT	NonSelective	AKTi+GSK3i+MEKi	35174	0.997693	NA	NA	0.000285428	NA	NA	0.0211217	NA	3.02554	NA	NA	AKTi:0.021 + GSK3i:3.0 + MEKi:0.00034	3	3927.1	35246.2
R3	H07	H	7	WT	NonSelective	AKTi+GSK3i+MEKi	32372	0.873105	NA	NA	0.000285428	NA	NA	0.0211217	NA	3.02554	NA	NA	AKTi:0.021 + GSK3i:3.0 + MEKi:0.00034	3	3983.9	36497.9
R4	H07	H	7	WT	NonSelective	AKTi+GSK3i+MEKi	23747	0.668977	NA	NA	0.000285428	NA	NA	0.0211217	NA	3.02554	NA	NA	AKTi:0.021 + GSK3i:3.0 + MEKi:0.00034	3	3899.4	33568
R5	H07	H	7	WT	NonSelective	AKTi+GSK3i+MEKi	35014	0.94926	NA	NA	0.000285428	NA	NA	0.0211217	NA	3.02554	NA	NA	AKTi:0.021 + GSK3i:3.0 + MEKi:0.00034	3	3998.1	36671.9
R6	H07	H	7	WT	NonSelective	AKTi+GSK3i+MEKi	33448	0.920259	NA	NA	0.000285428	NA	NA	0.0211217	NA	3.02554	NA	NA	AKTi:0.021 + GSK3i:3.0 + MEKi:0.00034	3	4002.3	35999.5
R7	H07	H	7	WT	NonSelective	AKTi+GSK3i+MEKi	35535	0.963331	NA	NA	0.000285428	NA	NA	0.0211217	NA	3.02554	NA	NA	AKTi:0.021 + GSK3i:3.0 + MEKi:0.00034	3	3950.8	36737.2
R8	H07	H	7	WT	NonSelective	AKTi+GSK3i+MEKi	35447	0.986083	NA	NA	0.000285428	NA	NA	0.0211217	NA	3.02554	NA	NA	AKTi:0.021 + GSK3i:3.0 + MEKi:0.00034	3	3933.5	35891.8
R1	H08	H	8	WT	NonSelective	AKTi+GSK3i+RAFi	30065	0.848519	NA	0.017982	NA	NA	NA	0.0371057	NA	3.02554	NA	NA	AKTi:0.037 + GSK3i:3.0 + RAFi:0.018	3	3977.5	34722.2
R2	H08	H	8	WT	NonSelective	AKTi+GSK3i+RAFi	30865	0.86011	NA	0.017982	NA	NA	NA	0.0371057	NA	3.02554	NA	NA	AKTi:0.037 + GSK3i:3.0 + RAFi:0.018	3	3927.1	35246.2
R3	H08	H	8	WT	NonSelective	AKTi+GSK3i+RAFi	32827	0.887099	NA	0.017982	NA	NA	NA	0.0371057	NA	3.02554	NA	NA	AKTi:0.037 + GSK3i:3.0 + RAFi:0.018	3	3983.9	36497.9
R4	H08	H	8	WT	NonSelective	AKTi+GSK3i+RAFi	22889	0.640057	NA	0.017982	NA	NA	NA	0.0371057	NA	3.02554	NA	NA	AKTi:0.037 + GSK3i:3.0 + RAFi:0.018	3	3899.4	33568
R5	H08	H	8	WT	NonSelective	AKTi+GSK3i+RAFi	34458	0.932243	NA	0.017982	NA	NA	NA	0.0371057	NA	3.02554	NA	NA	AKTi:0.037 + GSK3i:3.0 + RAFi:0.018	3	3998.1	36671.9
R6	H08	H	8	WT	NonSelective	AKTi+GSK3i+RAFi	32957	0.904914	NA	0.017982	NA	NA	NA	0.0371057	NA	3.02554	NA	NA	AKTi:0.037 + GSK3i:3.0 + RAFi:0.018	3	4002.3	35999.5
R7	H08	H	8	WT	NonSelective	AKTi+GSK3i+RAFi	31705	0.846514	NA	0.017982	NA	NA	NA	0.0371057	NA	3.02554	NA	NA	AKTi:0.037 + GSK3i:3.0 + RAFi:0.018	3	3950.8	36737.2
R8	H08	H	8	WT	NonSelective	AKTi+GSK3i+RAFi	32414	0.891178	NA	0.017982	NA	NA	NA	0.0371057	NA	3.02554	NA	NA	AKTi:0.037 + GSK3i:3.0 + RAFi:0.018	3	3933.5	35891.8
R1	H09	H	9	WT	NonSelective	AKTi+GSK3i+mTORi	24733	0.675091	NA	NA	NA	NA	NA	0.43956	0.000285429	3.02554	NA	NA	AKTi:0.044 + GSK3i:3.0 + mTORi:0.00028	3	3977.5	34722.2
R2	H09	H	9	WT	NonSelective	AKTi+GSK3i+mTORi	23864	0.636572	NA	NA	NA	NA	NA	0.43956	0.000285429	3.02554	NA	NA	AKTi:0.044 + GSK3i:3.0 + mTORi:0.00028	3	3927.1	35246.2
R3	H09	H	9	WT	NonSelective	AKTi+GSK3i+mTORi	23101	0.587966	NA	NA	NA	NA	NA	0.43956	0.000285429	3.02554	NA	NA	AKTi:0.044 + GSK3i:3.0 + mTORi:0.00028	3	3983.9	36497.9
R4	H09	H	9	WT	NonSelective	AKTi+GSK3i+mTORi	17672	0.464215	NA	NA	NA	NA	NA	0.43956	0.000285429	3.02554	NA	NA	AKTi:0.044 + GSK3i:3.0 + mTORi:0.00028	3	3899.4	33568
R5	H09	H	9	WT	NonSelective	AKTi+GSK3i+mTORi	26787	0.697468	NA	NA	NA	NA	NA	0.43956	0.000285429	3.02554	NA	NA	AKTi:0.044 + GSK3i:3.0 + mTORi:0.00028	3	3998.1	36671.9
R6	H09	H	9	WT	NonSelective	AKTi+GSK3i+mTORi	26173	0.692895	NA	NA	NA	NA	NA	0.43956	0.000285429	3.02554	NA	NA	AKTi:0.044 + GSK3i:3.0 + mTORi:0.00028	3	4002.3	35999.5
R7	H09	H	9	WT	NonSelective	AKTi+GSK3i+mTORi	26056	0.674218	NA	NA	NA	NA	NA	0.43956	0.000285429	3.02554	NA	NA	AKTi:0.044 + GSK3i:3.0 + mTORi:0.00028	3	3950.8	36737.2
R8	H09	H	9	WT	NonSelective	AKTi+GSK3i+mTORi	27685	0.743204	NA	NA	NA	NA	NA	0.43956	0.000285429	3.02554	NA	NA	AKTi:0.044 + GSK3i:3.0 + mTORi:0.00028	3	3933.5	35891.8
R1	H10	H	10	WT	NonSelective	AKTi+MEKi	33387	0.95657	NA	NA	0.000285429	NA	NA	0.033966	NA	NA	NA	NA	AKTi:0.034 + MEKi:0.00034	2	3977.5	34722.2
R2	H10	H	10	WT	NonSelective	AKTi+MEKi	30512	0.848838	NA	NA	0.000285429	NA	NA	0.033966	NA	NA	NA	NA	AKTi:0.034 + MEKi:0.00034	2	3927.1	35246.2
R3	H10	H	10	WT	NonSelective	AKTi+MEKi	33800	0.917024	NA	NA	0.000285429	NA	NA	0.033966	NA	NA	NA	NA	AKTi:0.034 + MEKi:0.00034	2	3983.9	36497.9
R4	H10	H	10	WT	NonSelective	AKTi+MEKi	24281	0.686975	NA	NA	0.000285429	NA	NA	0.033966	NA	NA	NA	NA	AKTi:0.034 + MEKi:0.00034	2	3899.4	33568
R5	H10	H	10	WT	NonSelective	AKTi+MEKi	33566	0.904943	NA	NA	0.000285429	NA	NA	0.033966	NA	NA	NA	NA	AKTi:0.034 + MEKi:0.00034	2	3998.1	36671.9
R6	H10	H	10	WT	NonSelective	AKTi+MEKi	31365	0.855159	NA	NA	0.000285429	NA	NA	0.033966	NA	NA	NA	NA	AKTi:0.034 + MEKi:0.00034	2	4002.3	35999.5
R7	H10	H	10	WT	NonSelective	AKTi+MEKi	35585	0.964856	NA	NA	0.000285429	NA	NA	0.033966	NA	NA	NA	NA	AKTi:0.034 + MEKi:0.00034	2	3950.8	36737.2
R8	H10	H	10	WT	NonSelective	AKTi+MEKi	35898	1.0002	NA	NA	0.000285429	NA	NA	0.033966	NA	NA	NA	NA	AKTi:0.034 + MEKi:0.00034	2	3933.5	35891.8
R1	H11	H	11	WT	NonSelective	AKTi+RAFi	34713	0.999699	NA	0.017982	NA	NA	NA	0.0513771	NA	NA	NA	NA	AKTi:0.052 + RAFi:0.018	2	3977.5	34722.2
R2	H11	H	11	WT	NonSelective	AKTi+RAFi	32284	0.905417	NA	0.017982	NA	NA	NA	0.0513771	NA	NA	NA	NA	AKTi:0.052 + RAFi:0.018	2	3927.1	35246.2
R3	H11	H	11	WT	NonSelective	AKTi+RAFi	28490	0.75371	NA	0.017982	NA	NA	NA	0.0513771	NA	NA	NA	NA	AKTi:0.052 + RAFi:0.018	2	3983.9	36497.9
R4	H11	H	11	WT	NonSelective	AKTi+RAFi	24190	0.683908	NA	0.017982	NA	NA	NA	0.0513771	NA	NA	NA	NA	AKTi:0.052 + RAFi:0.018	2	3899.4	33568
R5	H11	H	11	WT	NonSelective	AKTi+RAFi	34323	0.928111	NA	0.017982	NA	NA	NA	0.0513771	NA	NA	NA	NA	AKTi:0.052 + RAFi:0.018	2	3998.1	36671.9
R6	H11	H	11	WT	NonSelective	AKTi+RAFi	33057	0.908039	NA	0.017982	NA	NA	NA	0.0513771	NA	NA	NA	NA	AKTi:0.052 + RAFi:0.018	2	4002.3	35999.5
R7	H11	H	11	WT	NonSelective	AKTi+RAFi	32163	0.860484	NA	0.017982	NA	NA	NA	0.0513771	NA	NA	NA	NA	AKTi:0.052 + RAFi:0.018	2	3950.8	36737.2
R8	H11	H	11	WT	NonSelective	AKTi+RAFi	32200	0.884482	NA	0.017982	NA	NA	NA	0.0513771	NA	NA	NA	NA	AKTi:0.052 + RAFi:0.018	2	3933.5	35891.8
R1	H14	H	14	PI3K	NonSelective	ERKi+MEKi	37544	0.954057	NA	NA	0.000285429	0.000856286	NA	NA	NA	NA	NA	NA	ERKi:0.00072 + MEKi:0.00034	2	3970.3	39160.8
R2	H14	H	14	PI3K	NonSelective	ERKi+MEKi	39812	1.03431	NA	NA	0.000285429	0.000856286	NA	NA	NA	NA	NA	NA	ERKi:0.00072 + MEKi:0.00034	2	3939.2	38622.1
R3	H14	H	14	PI3K	NonSelective	ERKi+MEKi	37455	0.993288	NA	NA	0.000285429	0.000856286	NA	NA	NA	NA	NA	NA	ERKi:0.00072 + MEKi:0.00034	2	3954.4	37681.4
R4	H14	H	14	PI3K	NonSelective	ERKi+MEKi	32201	0.821162	NA	NA	0.000285429	0.000856286	NA	NA	NA	NA	NA	NA	ERKi:0.00072 + MEKi:0.00034	2	3952.6	38353.1
R5	H14	H	14	PI3K	NonSelective	ERKi+MEKi	37809	0.967782	NA	NA	0.000285429	0.000856286	NA	NA	NA	NA	NA	NA	ERKi:0.00072 + MEKi:0.00034	2	3978.1	38935.2
R6	H14	H	14	PI3K	NonSelective	ERKi+MEKi	41333	1.06855	NA	NA	0.000285429	0.000856286	NA	NA	NA	NA	NA	NA	ERKi:0.00072 + MEKi:0.00034	2	3955.2	38935.2
R7	H14	H	14	PI3K	NonSelective	ERKi+MEKi	36841	0.935021	NA	NA	0.000285429	0.000856286	NA	NA	NA	NA	NA	NA	ERKi:0.00072 + MEKi:0.00034	2	3935.4	39127.8
R8	H14	H	14	PI3K	NonSelective	ERKi+MEKi	37473	0.946583	NA	NA	0.000285429	0.000856286	NA	NA	NA	NA	NA	NA	ERKi:0.00072 + MEKi:0.00034	2	3932.2	39365.8
R1	H15	H	15	PI3K	NonSelective	ERKi+RAFi	37001	0.938627	NA	0.017982	NA	0.00114171	NA	NA	NA	NA	NA	NA	ERKi:0.0011 + RAFi:0.018	2	3970.3	39160.8
R2	H15	H	15	PI3K	NonSelective	ERKi+RAFi	36874	0.949597	NA	0.017982	NA	0.00114171	NA	NA	NA	NA	NA	NA	ERKi:0.0011 + RAFi:0.018	2	3939.2	38622.1
R3	H15	H	15	PI3K	NonSelective	ERKi+RAFi	36729	0.971762	NA	0.017982	NA	0.00114171	NA	NA	NA	NA	NA	NA	ERKi:0.0011 + RAFi:0.018	2	3954.4	37681.4
R4	H15	H	15	PI3K	NonSelective	ERKi+RAFi	28929	0.726047	NA	0.017982	NA	0.00114171	NA	NA	NA	NA	NA	NA	ERKi:0.0011 + RAFi:0.018	2	3952.6	38353.1
R5	H15	H	15	PI3K	NonSelective	ERKi+RAFi	38126	0.97685	NA	0.017982	NA	0.00114171	NA	NA	NA	NA	NA	NA	ERKi:0.0011 + RAFi:0.018	2	3978.1	38935.2
R6	H15	H	15	PI3K	NonSelective	ERKi+RAFi	33914	0.856454	NA	0.017982	NA	0.00114171	NA	NA	NA	NA	NA	NA	ERKi:0.0011 + RAFi:0.018	2	3955.2	38935.2
R7	H15	H	15	PI3K	NonSelective	ERKi+RAFi	37011	0.939852	NA	0.017982	NA	0.00114171	NA	NA	NA	NA	NA	NA	ERKi:0.0011 + RAFi:0.018	2	3935.4	39127.8
R8	H15	H	15	PI3K	NonSelective	ERKi+RAFi	36843	0.928803	NA	0.017982	NA	0.00114171	NA	NA	NA	NA	NA	NA	ERKi:0.0011 + RAFi:0.018	2	3932.2	39365.8
R1	H16	H	16	PI3K	NonSelective	ERKi+mTORi	40798	1.04653	NA	NA	NA	0.00114171	NA	NA	0.000228343	NA	NA	NA	ERKi:0.0012 + mTORi:0.00022	2	3970.3	39160.8
R2	H16	H	16	PI3K	NonSelective	ERKi+mTORi	35947	0.922869	NA	NA	NA	0.00114171	NA	NA	0.000228343	NA	NA	NA	ERKi:0.0012 + mTORi:0.00022	2	3939.2	38622.1
R3	H16	H	16	PI3K	NonSelective	ERKi+mTORi	36071	0.952253	NA	NA	NA	0.00114171	NA	NA	0.000228343	NA	NA	NA	ERKi:0.0012 + mTORi:0.00022	2	3954.4	37681.4
R4	H16	H	16	PI3K	NonSelective	ERKi+mTORi	34819	0.897265	NA	NA	NA	0.00114171	NA	NA	0.000228343	NA	NA	NA	ERKi:0.0012 + mTORi:0.00022	2	3952.6	38353.1
R5	H16	H	16	PI3K	NonSelective	ERKi+mTORi	41379	1.06991	NA	NA	NA	0.00114171	NA	NA	0.000228343	NA	NA	NA	ERKi:0.0012 + mTORi:0.00022	2	3978.1	38935.2
R6	H16	H	16	PI3K	NonSelective	ERKi+mTORi	35469	0.900908	NA	NA	NA	0.00114171	NA	NA	0.000228343	NA	NA	NA	ERKi:0.0012 + mTORi:0.00022	2	3955.2	38935.2
R7	H16	H	16	PI3K	NonSelective	ERKi+mTORi	35570	0.898906	NA	NA	NA	0.00114171	NA	NA	0.000228343	NA	NA	NA	ERKi:0.0012 + mTORi:0.00022	2	3935.4	39127.8
R8	H16	H	16	PI3K	NonSelective	ERKi+mTORi	40547	1.03334	NA	NA	NA	0.00114171	NA	NA	0.000228343	NA	NA	NA	ERKi:0.0012 + mTORi:0.00022	2	3932.2	39365.8
R1	H17	H	17	PI3K	NonSelective	AKTi+GSK3i	38725	0.987617	NA	NA	NA	NA	NA	0.0450977	NA	3.02554	NA	NA	AKTi:0.045 + GSK3i:3.0	2	3970.3	39160.8
R2	H17	H	17	PI3K	NonSelective	AKTi+GSK3i	34137	0.870682	NA	NA	NA	NA	NA	0.0450977	NA	3.02554	NA	NA	AKTi:0.045 + GSK3i:3.0	2	3939.2	38622.1
R3	H17	H	17	PI3K	NonSelective	AKTi+GSK3i	36076	0.952401	NA	NA	NA	NA	NA	0.0450977	NA	3.02554	NA	NA	AKTi:0.045 + GSK3i:3.0	2	3954.4	37681.4
R4	H17	H	17	PI3K	NonSelective	AKTi+GSK3i	32488	0.829505	NA	NA	NA	NA	NA	0.0450977	NA	3.02554	NA	NA	AKTi:0.045 + GSK3i:3.0	2	3952.6	38353.1
R5	H17	H	17	PI3K	NonSelective	AKTi+GSK3i	36620	0.933769	NA	NA	NA	NA	NA	0.0450977	NA	3.02554	NA	NA	AKTi:0.045 + GSK3i:3.0	2	3978.1	38935.2
R6	H17	H	17	PI3K	NonSelective	AKTi+GSK3i	35962	0.915002	NA	NA	NA	NA	NA	0.0450977	NA	3.02554	NA	NA	AKTi:0.045 + GSK3i:3.0	2	3955.2	38935.2
R7	H17	H	17	PI3K	NonSelective	AKTi+GSK3i	33061	0.827612	NA	NA	NA	NA	NA	0.0450977	NA	3.02554	NA	NA	AKTi:0.045 + GSK3i:3.0	2	3935.4	39127.8
R8	H17	H	17	PI3K	NonSelective	AKTi+GSK3i	36940	0.931541	NA	NA	NA	NA	NA	0.0450977	NA	3.02554	NA	NA	AKTi:0.045 + GSK3i:3.0	2	3932.2	39365.8
R1	H18	H	18	PI3K	NonSelective	AKTi+GSK3i+MEKi	36526	0.925129	NA	NA	0.000285428	NA	NA	0.0211217	NA	3.02554	NA	NA	AKTi:0.021 + GSK3i:3.0 + MEKi:0.00034	3	3970.3	39160.8
R2	H18	H	18	PI3K	NonSelective	AKTi+GSK3i+MEKi	38378	0.992961	NA	NA	0.000285428	NA	NA	0.0211217	NA	3.02554	NA	NA	AKTi:0.021 + GSK3i:3.0 + MEKi:0.00034	3	3939.2	38622.1
R3	H18	H	18	PI3K	NonSelective	AKTi+GSK3i+MEKi	37791	1.00325	NA	NA	0.000285428	NA	NA	0.0211217	NA	3.02554	NA	NA	AKTi:0.021 + GSK3i:3.0 + MEKi:0.00034	3	3954.4	37681.4
R4	H18	H	18	PI3K	NonSelective	AKTi+GSK3i+MEKi	35670	0.922003	NA	NA	0.000285428	NA	NA	0.0211217	NA	3.02554	NA	NA	AKTi:0.021 + GSK3i:3.0 + MEKi:0.00034	3	3952.6	38353.1
R5	H18	H	18	PI3K	NonSelective	AKTi+GSK3i+MEKi	39009	1.00211	NA	NA	0.000285428	NA	NA	0.0211217	NA	3.02554	NA	NA	AKTi:0.021 + GSK3i:3.0 + MEKi:0.00034	3	3978.1	38935.2
R6	H18	H	18	PI3K	NonSelective	AKTi+GSK3i+MEKi	34021	0.859513	NA	NA	0.000285428	NA	NA	0.0211217	NA	3.02554	NA	NA	AKTi:0.021 + GSK3i:3.0 + MEKi:0.00034	3	3955.2	38935.2
R7	H18	H	18	PI3K	NonSelective	AKTi+GSK3i+MEKi	33964	0.853271	NA	NA	0.000285428	NA	NA	0.0211217	NA	3.02554	NA	NA	AKTi:0.021 + GSK3i:3.0 + MEKi:0.00034	3	3935.4	39127.8
R8	H18	H	18	PI3K	NonSelective	AKTi+GSK3i+MEKi	36258	0.912294	NA	NA	0.000285428	NA	NA	0.0211217	NA	3.02554	NA	NA	AKTi:0.021 + GSK3i:3.0 + MEKi:0.00034	3	3932.2	39365.8
R1	H19	H	19	PI3K	NonSelective	AKTi+GSK3i+RAFi	35157	0.886226	NA	0.017982	NA	NA	NA	0.0371057	NA	3.02554	NA	NA	AKTi:0.037 + GSK3i:3.0 + RAFi:0.018	3	3970.3	39160.8
R2	H19	H	19	PI3K	NonSelective	AKTi+GSK3i+RAFi	36114	0.927684	NA	0.017982	NA	NA	NA	0.0371057	NA	3.02554	NA	NA	AKTi:0.037 + GSK3i:3.0 + RAFi:0.018	3	3939.2	38622.1
R3	H19	H	19	PI3K	NonSelective	AKTi+GSK3i+RAFi	37616	0.998062	NA	0.017982	NA	NA	NA	0.0371057	NA	3.02554	NA	NA	AKTi:0.037 + GSK3i:3.0 + RAFi:0.018	3	3954.4	37681.4
R4	H19	H	19	PI3K	NonSelective	AKTi+GSK3i+RAFi	33723	0.865405	NA	0.017982	NA	NA	NA	0.0371057	NA	3.02554	NA	NA	AKTi:0.037 + GSK3i:3.0 + RAFi:0.018	3	3952.6	38353.1
R5	H19	H	19	PI3K	NonSelective	AKTi+GSK3i+RAFi	36127	0.919666	NA	0.017982	NA	NA	NA	0.0371057	NA	3.02554	NA	NA	AKTi:0.037 + GSK3i:3.0 + RAFi:0.018	3	3978.1	38935.2
R6	H19	H	19	PI3K	NonSelective	AKTi+GSK3i+RAFi	37347	0.954596	NA	0.017982	NA	NA	NA	0.0371057	NA	3.02554	NA	NA	AKTi:0.037 + GSK3i:3.0 + RAFi:0.018	3	3955.2	38935.2
R7	H19	H	19	PI3K	NonSelective	AKTi+GSK3i+RAFi	36418	0.923002	NA	0.017982	NA	NA	NA	0.0371057	NA	3.02554	NA	NA	AKTi:0.037 + GSK3i:3.0 + RAFi:0.018	3	3935.4	39127.8
R8	H19	H	19	PI3K	NonSelective	AKTi+GSK3i+RAFi	36870	0.929565	NA	0.017982	NA	NA	NA	0.0371057	NA	3.02554	NA	NA	AKTi:0.037 + GSK3i:3.0 + RAFi:0.018	3	3932.2	39365.8
R1	H20	H	20	PI3K	NonSelective	AKTi+GSK3i+mTORi	27056	0.656022	NA	NA	NA	NA	NA	0.43956	0.000285429	3.02554	NA	NA	AKTi:0.044 + GSK3i:3.0 + mTORi:0.00028	3	3970.3	39160.8
R2	H20	H	20	PI3K	NonSelective	AKTi+GSK3i+mTORi	27442	0.677648	NA	NA	NA	NA	NA	0.43956	0.000285429	3.02554	NA	NA	AKTi:0.044 + GSK3i:3.0 + mTORi:0.00028	3	3939.2	38622.1
R3	H20	H	20	PI3K	NonSelective	AKTi+GSK3i+mTORi	29903	0.769372	NA	NA	NA	NA	NA	0.43956	0.000285429	3.02554	NA	NA	AKTi:0.044 + GSK3i:3.0 + mTORi:0.00028	3	3954.4	37681.4
R4	H20	H	20	PI3K	NonSelective	AKTi+GSK3i+mTORi	25775	0.634362	NA	NA	NA	NA	NA	0.43956	0.000285429	3.02554	NA	NA	AKTi:0.044 + GSK3i:3.0 + mTORi:0.00028	3	3952.6	38353.1
R5	H20	H	20	PI3K	NonSelective	AKTi+GSK3i+mTORi	27946	0.685637	NA	NA	NA	NA	NA	0.43956	0.000285429	3.02554	NA	NA	AKTi:0.044 + GSK3i:3.0 + mTORi:0.00028	3	3978.1	38935.2
R6	H20	H	20	PI3K	NonSelective	AKTi+GSK3i+mTORi	30386	0.755596	NA	NA	NA	NA	NA	0.43956	0.000285429	3.02554	NA	NA	AKTi:0.044 + GSK3i:3.0 + mTORi:0.00028	3	3955.2	38935.2
R7	H20	H	20	PI3K	NonSelective	AKTi+GSK3i+mTORi	27117	0.658711	NA	NA	NA	NA	NA	0.43956	0.000285429	3.02554	NA	NA	AKTi:0.044 + GSK3i:3.0 + mTORi:0.00028	3	3935.4	39127.8
R8	H20	H	20	PI3K	NonSelective	AKTi+GSK3i+mTORi	27500	0.665127	NA	NA	NA	NA	NA	0.43956	0.000285429	3.02554	NA	NA	AKTi:0.044 + GSK3i:3.0 + mTORi:0.00028	3	3932.2	39365.8
R1	H21	H	21	PI3K	NonSelective	AKTi+MEKi	38529	0.982048	NA	NA	0.000285429	NA	NA	0.033966	NA	NA	NA	NA	AKTi:0.034 + MEKi:0.00034	2	3970.3	39160.8
R2	H21	H	21	PI3K	NonSelective	AKTi+MEKi	42545	1.11311	NA	NA	0.000285429	NA	NA	0.033966	NA	NA	NA	NA	AKTi:0.034 + MEKi:0.00034	2	3939.2	38622.1
R3	H21	H	21	PI3K	NonSelective	AKTi+MEKi	37909	1.00675	NA	NA	0.000285429	NA	NA	0.033966	NA	NA	NA	NA	AKTi:0.034 + MEKi:0.00034	2	3954.4	37681.4
R4	H21	H	21	PI3K	NonSelective	AKTi+MEKi	34698	0.893748	NA	NA	0.000285429	NA	NA	0.033966	NA	NA	NA	NA	AKTi:0.034 + MEKi:0.00034	2	3952.6	38353.1
R5	H21	H	21	PI3K	NonSelective	AKTi+MEKi	38953	1.00051	NA	NA	0.000285429	NA	NA	0.033966	NA	NA	NA	NA	AKTi:0.034 + MEKi:0.00034	2	3978.1	38935.2
R6	H21	H	21	PI3K	NonSelective	AKTi+MEKi	39779	1.02412	NA	NA	0.000285429	NA	NA	0.033966	NA	NA	NA	NA	AKTi:0.034 + MEKi:0.00034	2	3955.2	38935.2
R7	H21	H	21	PI3K	NonSelective	AKTi+MEKi	35921	0.908879	NA	NA	0.000285429	NA	NA	0.033966	NA	NA	NA	NA	AKTi:0.034 + MEKi:0.00034	2	3935.4	39127.8
R8	H21	H	21	PI3K	NonSelective	AKTi+MEKi	38416	0.973196	NA	NA	0.000285429	NA	NA	0.033966	NA	NA	NA	NA	AKTi:0.034 + MEKi:0.00034	2	3932.2	39365.8
R1	H22	H	22	PI3K	NonSelective	AKTi+RAFi	35836	0.905521	NA	0.017982	NA	NA	NA	0.0513771	NA	NA	NA	NA	AKTi:0.052 + RAFi:0.018	2	3970.3	39160.8
R2	H22	H	22	PI3K	NonSelective	AKTi+RAFi	34948	0.894065	NA	0.017982	NA	NA	NA	0.0513771	NA	NA	NA	NA	AKTi:0.052 + RAFi:0.018	2	3939.2	38622.1
R3	H22	H	22	PI3K	NonSelective	AKTi+RAFi	37638	0.998714	NA	0.017982	NA	NA	NA	0.0513771	NA	NA	NA	NA	AKTi:0.052 + RAFi:0.018	2	3954.4	37681.4
R4	H22	H	22	PI3K	NonSelective	AKTi+RAFi	35884	0.928224	NA	0.017982	NA	NA	NA	0.0513771	NA	NA	NA	NA	AKTi:0.052 + RAFi:0.018	2	3952.6	38353.1
R5	H22	H	22	PI3K	NonSelective	AKTi+RAFi	35133	0.891231	NA	0.017982	NA	NA	NA	0.0513771	NA	NA	NA	NA	AKTi:0.052 + RAFi:0.018	2	3978.1	38935.2
R6	H22	H	22	PI3K	NonSelective	AKTi+RAFi	39131	1.0056	NA	0.017982	NA	NA	NA	0.0513771	NA	NA	NA	NA	AKTi:0.052 + RAFi:0.018	2	3955.2	38935.2
R7	H22	H	22	PI3K	NonSelective	AKTi+RAFi	35674	0.901861	NA	0.017982	NA	NA	NA	0.0513771	NA	NA	NA	NA	AKTi:0.052 + RAFi:0.018	2	3935.4	39127.8
R8	H22	H	22	PI3K	NonSelective	AKTi+RAFi	35723	0.897195	NA	0.017982	NA	NA	NA	0.0513771	NA	NA	NA	NA	AKTi:0.052 + RAFi:0.018	2	3932.2	39365.8
R1	I03	I	3	WT	NonSelective	AKTi+mTORi	28865	0.809488	NA	NA	NA	NA	NA	0.0627943	0.000171257	NA	NA	NA	AKTi:0.060 + mTORi:0.000061	2	3977.5	34722.2
R2	I03	I	3	WT	NonSelective	AKTi+mTORi	35712	1.01487	NA	NA	NA	NA	NA	0.0627943	0.000171257	NA	NA	NA	AKTi:0.060 + mTORi:0.000061	2	3927.1	35246.2
R3	I03	I	3	WT	NonSelective	AKTi+mTORi	33291	0.901369	NA	NA	NA	NA	NA	0.0627943	0.000171257	NA	NA	NA	AKTi:0.060 + mTORi:0.000061	2	3983.9	36497.9
R4	I03	I	3	WT	NonSelective	AKTi+mTORi	32391	0.960328	NA	NA	NA	NA	NA	0.0627943	0.000171257	NA	NA	NA	AKTi:0.060 + mTORi:0.000061	2	3899.4	33568
R5	I03	I	3	WT	NonSelective	AKTi+mTORi	32533	0.873327	NA	NA	NA	NA	NA	0.0627943	0.000171257	NA	NA	NA	AKTi:0.060 + mTORi:0.000061	2	3998.1	36671.9
R6	I03	I	3	WT	NonSelective	AKTi+mTORi	32465	0.889537	NA	NA	NA	NA	NA	0.0627943	0.000171257	NA	NA	NA	AKTi:0.060 + mTORi:0.000061	2	4002.3	35999.5
R7	I03	I	3	WT	NonSelective	AKTi+mTORi	36296	0.986542	NA	NA	NA	NA	NA	0.0627943	0.000171257	NA	NA	NA	AKTi:0.060 + mTORi:0.000061	2	3950.8	36737.2
R8	I03	I	3	WT	NonSelective	AKTi+mTORi	34581	0.958986	NA	NA	NA	NA	NA	0.0627943	0.000171257	NA	NA	NA	AKTi:0.060 + mTORi:0.000061	2	3933.5	35891.8
R1	I04	I	4	WT	NonSelective	AKTi+MEKi+RAFi	34236	0.984184	NA	0.017982	0.000285429	NA	NA	0.0271157	NA	NA	NA	NA	AKTi:0.027 + MEKi:0.00034 + RAFi:0.018	3	3977.5	34722.2
R2	I04	I	4	WT	NonSelective	AKTi+MEKi+RAFi	32608	0.915762	NA	0.017982	0.000285429	NA	NA	0.0271157	NA	NA	NA	NA	AKTi:0.027 + MEKi:0.00034 + RAFi:0.018	3	3927.1	35246.2
R3	I04	I	4	WT	NonSelective	AKTi+MEKi+RAFi	34020	0.92379	NA	0.017982	0.000285429	NA	NA	0.0271157	NA	NA	NA	NA	AKTi:0.027 + MEKi:0.00034 + RAFi:0.018	3	3983.9	36497.9
R4	I04	I	4	WT	NonSelective	AKTi+MEKi+RAFi	32798	0.974047	NA	0.017982	0.000285429	NA	NA	0.0271157	NA	NA	NA	NA	AKTi:0.027 + MEKi:0.00034 + RAFi:0.018	3	3899.4	33568
R5	I04	I	4	WT	NonSelective	AKTi+MEKi+RAFi	30161	0.800731	NA	0.017982	0.000285429	NA	NA	0.0271157	NA	NA	NA	NA	AKTi:0.027 + MEKi:0.00034 + RAFi:0.018	3	3998.1	36671.9
R6	I04	I	4	WT	NonSelective	AKTi+MEKi+RAFi	33925	0.935166	NA	0.017982	0.000285429	NA	NA	0.0271157	NA	NA	NA	NA	AKTi:0.027 + MEKi:0.00034 + RAFi:0.018	3	4002.3	35999.5
R7	I04	I	4	WT	NonSelective	AKTi+MEKi+RAFi	33850	0.911938	NA	0.017982	0.000285429	NA	NA	0.0271157	NA	NA	NA	NA	AKTi:0.027 + MEKi:0.00034 + RAFi:0.018	3	3950.8	36737.2
R8	I04	I	4	WT	NonSelective	AKTi+MEKi+RAFi	35640	0.992123	NA	0.017982	0.000285429	NA	NA	0.0271157	NA	NA	NA	NA	AKTi:0.027 + MEKi:0.00034 + RAFi:0.018	3	3933.5	35891.8
R1	I05	I	5	WT	NonSelective	AKTi+MEKi+mTORi	33979	0.975825	NA	NA	0.000285429	NA	NA	0.0331097	0.000456686	NA	NA	NA	AKTi:0.033 + MEKi:0.00034 + mTORi:0.00045	3	3977.5	34722.2
R2	I05	I	5	WT	NonSelective	AKTi+MEKi+mTORi	31241	0.872115	NA	NA	0.000285429	NA	NA	0.0331097	0.000456686	NA	NA	NA	AKTi:0.033 + MEKi:0.00034 + mTORi:0.00045	3	3927.1	35246.2
R3	I05	I	5	WT	NonSelective	AKTi+MEKi+mTORi	34894	0.950671	NA	NA	0.000285429	NA	NA	0.0331097	0.000456686	NA	NA	NA	AKTi:0.033 + MEKi:0.00034 + mTORi:0.00045	3	3983.9	36497.9
R4	I05	I	5	WT	NonSelective	AKTi+MEKi+mTORi	33009	0.981159	NA	NA	0.000285429	NA	NA	0.0331097	0.000456686	NA	NA	NA	AKTi:0.033 + MEKi:0.00034 + mTORi:0.00045	3	3899.4	33568
R5	I05	I	5	WT	NonSelective	AKTi+MEKi+mTORi	32023	0.857718	NA	NA	0.000285429	NA	NA	0.0331097	0.000456686	NA	NA	NA	AKTi:0.033 + MEKi:0.00034 + mTORi:0.00045	3	3998.1	36671.9
R6	I05	I	5	WT	NonSelective	AKTi+MEKi+mTORi	33049	0.907789	NA	NA	0.000285429	NA	NA	0.0331097	0.000456686	NA	NA	NA	AKTi:0.033 + MEKi:0.00034 + mTORi:0.00045	3	4002.3	35999.5
R7	I05	I	5	WT	NonSelective	AKTi+MEKi+mTORi	34559	0.933562	NA	NA	0.000285429	NA	NA	0.0331097	0.000456686	NA	NA	NA	AKTi:0.033 + MEKi:0.00034 + mTORi:0.00045	3	3950.8	36737.2
R8	I05	I	5	WT	NonSelective	AKTi+MEKi+mTORi	28985	0.783882	NA	NA	0.000285429	NA	NA	0.0331097	0.000456686	NA	NA	NA	AKTi:0.033 + MEKi:0.00034 + mTORi:0.00045	3	3933.5	35891.8
R1	I06	I	6	WT	NonSelective	AKTi+mTORi+RAFi	27866	0.776994	NA	0.017982	NA	NA	NA	0.0513771	0.000171257	NA	NA	NA	AKTi:0.052 + RAFi:0.018 + mTORi:0.00017	3	3977.5	34722.2
R2	I06	I	6	WT	NonSelective	AKTi+mTORi+RAFi	31915	0.893635	NA	0.017982	NA	NA	NA	0.0513771	0.000171257	NA	NA	NA	AKTi:0.052 + RAFi:0.018 + mTORi:0.00017	3	3927.1	35246.2
R3	I06	I	6	WT	NonSelective	AKTi+mTORi+RAFi	30532	0.816514	NA	0.017982	NA	NA	NA	0.0513771	0.000171257	NA	NA	NA	AKTi:0.052 + RAFi:0.018 + mTORi:0.00017	3	3983.9	36497.9
R4	I06	I	6	WT	NonSelective	AKTi+mTORi+RAFi	29903	0.876469	NA	0.017982	NA	NA	NA	0.0513771	0.000171257	NA	NA	NA	AKTi:0.052 + RAFi:0.018 + mTORi:0.00017	3	3899.4	33568
R5	I06	I	6	WT	NonSelective	AKTi+mTORi+RAFi	35228	0.955809	NA	0.017982	NA	NA	NA	0.0513771	0.000171257	NA	NA	NA	AKTi:0.052 + RAFi:0.018 + mTORi:0.00017	3	3998.1	36671.9
R6	I06	I	6	WT	NonSelective	AKTi+mTORi+RAFi	31949	0.873411	NA	0.017982	NA	NA	NA	0.0513771	0.000171257	NA	NA	NA	AKTi:0.052 + RAFi:0.018 + mTORi:0.00017	3	4002.3	35999.5
R7	I06	I	6	WT	NonSelective	AKTi+mTORi+RAFi	34593	0.9346	NA	0.017982	NA	NA	NA	0.0513771	0.000171257	NA	NA	NA	AKTi:0.052 + RAFi:0.018 + mTORi:0.00017	3	3950.8	36737.2
R8	I06	I	6	WT	NonSelective	AKTi+mTORi+RAFi	34181	0.946469	NA	0.017982	NA	NA	NA	0.0513771	0.000171257	NA	NA	NA	AKTi:0.052 + RAFi:0.018 + mTORi:0.00017	3	3933.5	35891.8
R1	I07	I	7	WT	NonSelective	EGFRi+GSK3i+MEKi	36245	1.04953	0.00542314	NA	0.000285428	NA	NA	NA	NA	3.02554	NA	NA	EGFRi:0.0055 + GSK3i:3.0 + MEKi:0.00034	3	3977.5	34722.2
R2	I07	I	7	WT	NonSelective	EGFRi+GSK3i+MEKi	34017	0.960751	0.00542314	NA	0.000285428	NA	NA	NA	NA	3.02554	NA	NA	EGFRi:0.0055 + GSK3i:3.0 + MEKi:0.00034	3	3927.1	35246.2
R3	I07	I	7	WT	NonSelective	EGFRi+GSK3i+MEKi	36139	0.988962	0.00542314	NA	0.000285428	NA	NA	NA	NA	3.02554	NA	NA	EGFRi:0.0055 + GSK3i:3.0 + MEKi:0.00034	3	3983.9	36497.9
R4	I07	I	7	WT	NonSelective	EGFRi+GSK3i+MEKi	34200	1.0213	0.00542314	NA	0.000285428	NA	NA	NA	NA	3.02554	NA	NA	EGFRi:0.0055 + GSK3i:3.0 + MEKi:0.00034	3	3899.4	33568
R5	I07	I	7	WT	NonSelective	EGFRi+GSK3i+MEKi	36135	0.983569	0.00542314	NA	0.000285428	NA	NA	NA	NA	3.02554	NA	NA	EGFRi:0.0055 + GSK3i:3.0 + MEKi:0.00034	3	3998.1	36671.9
R6	I07	I	7	WT	NonSelective	EGFRi+GSK3i+MEKi	36322	1.01008	0.00542314	NA	0.000285428	NA	NA	NA	NA	3.02554	NA	NA	EGFRi:0.0055 + GSK3i:3.0 + MEKi:0.00034	3	4002.3	35999.5
R7	I07	I	7	WT	NonSelective	EGFRi+GSK3i+MEKi	33056	0.88772	0.00542314	NA	0.000285428	NA	NA	NA	NA	3.02554	NA	NA	EGFRi:0.0055 + GSK3i:3.0 + MEKi:0.00034	3	3950.8	36737.2
R8	I07	I	7	WT	NonSelective	EGFRi+GSK3i+MEKi	37246	1.04238	0.00542314	NA	0.000285428	NA	NA	NA	NA	3.02554	NA	NA	EGFRi:0.0055 + GSK3i:3.0 + MEKi:0.00034	3	3933.5	35891.8
R1	I08	I	8	WT	NonSelective	EGFRi+GSK3i+RAFi	34214	0.983469	0.00999	0.017982	NA	NA	NA	NA	NA	3.02554	NA	NA	EGFRi:0.010 + GSK3i:3.0 + RAFi:0.018	3	3977.5	34722.2
R2	I08	I	8	WT	NonSelective	EGFRi+GSK3i+RAFi	34413	0.973395	0.00999	0.017982	NA	NA	NA	NA	NA	3.02554	NA	NA	EGFRi:0.010 + GSK3i:3.0 + RAFi:0.018	3	3927.1	35246.2
R3	I08	I	8	WT	NonSelective	EGFRi+GSK3i+RAFi	36029	0.985579	0.00999	0.017982	NA	NA	NA	NA	NA	3.02554	NA	NA	EGFRi:0.010 + GSK3i:3.0 + RAFi:0.018	3	3983.9	36497.9
R4	I08	I	8	WT	NonSelective	EGFRi+GSK3i+RAFi	36444	1.09694	0.00999	0.017982	NA	NA	NA	NA	NA	3.02554	NA	NA	EGFRi:0.010 + GSK3i:3.0 + RAFi:0.018	3	3899.4	33568
R5	I08	I	8	WT	NonSelective	EGFRi+GSK3i+RAFi	35519	0.964716	0.00999	0.017982	NA	NA	NA	NA	NA	3.02554	NA	NA	EGFRi:0.010 + GSK3i:3.0 + RAFi:0.018	3	3998.1	36671.9
R6	I08	I	8	WT	NonSelective	EGFRi+GSK3i+RAFi	34661	0.958168	0.00999	0.017982	NA	NA	NA	NA	NA	3.02554	NA	NA	EGFRi:0.010 + GSK3i:3.0 + RAFi:0.018	3	4002.3	35999.5
R7	I08	I	8	WT	NonSelective	EGFRi+GSK3i+RAFi	37076	1.01033	0.00999	0.017982	NA	NA	NA	NA	NA	3.02554	NA	NA	EGFRi:0.010 + GSK3i:3.0 + RAFi:0.018	3	3950.8	36737.2
R8	I08	I	8	WT	NonSelective	EGFRi+GSK3i+RAFi	36399	1.01587	0.00999	0.017982	NA	NA	NA	NA	NA	3.02554	NA	NA	EGFRi:0.010 + GSK3i:3.0 + RAFi:0.018	3	3933.5	35891.8
R1	I09	I	9	WT	NonSelective	EGFRi+GSK3i+mTORi	37551	1.09201	0.011988	NA	NA	NA	NA	NA	0.000371057	3.02554	NA	NA	EGFRi:0.012 + GSK3i:3.0 + mTORi:0.00037	3	3977.5	34722.2
R2	I09	I	9	WT	NonSelective	EGFRi+GSK3i+mTORi	34894	0.988753	0.011988	NA	NA	NA	NA	NA	0.000371057	3.02554	NA	NA	EGFRi:0.012 + GSK3i:3.0 + mTORi:0.00037	3	3927.1	35246.2
R3	I09	I	9	WT	NonSelective	EGFRi+GSK3i+mTORi	38294	1.05524	0.011988	NA	NA	NA	NA	NA	0.000371057	3.02554	NA	NA	EGFRi:0.012 + GSK3i:3.0 + mTORi:0.00037	3	3983.9	36497.9
R4	I09	I	9	WT	NonSelective	EGFRi+GSK3i+mTORi	36219	1.08935	0.011988	NA	NA	NA	NA	NA	0.000371057	3.02554	NA	NA	EGFRi:0.012 + GSK3i:3.0 + mTORi:0.00037	3	3899.4	33568
R5	I09	I	9	WT	NonSelective	EGFRi+GSK3i+mTORi	37023	1.01075	0.011988	NA	NA	NA	NA	NA	0.000371057	3.02554	NA	NA	EGFRi:0.012 + GSK3i:3.0 + mTORi:0.00037	3	3998.1	36671.9
R6	I09	I	9	WT	NonSelective	EGFRi+GSK3i+mTORi	37659	1.05186	0.011988	NA	NA	NA	NA	NA	0.000371057	3.02554	NA	NA	EGFRi:0.012 + GSK3i:3.0 + mTORi:0.00037	3	4002.3	35999.5
R7	I09	I	9	WT	NonSelective	EGFRi+GSK3i+mTORi	36479	0.992123	0.011988	NA	NA	NA	NA	NA	0.000371057	3.02554	NA	NA	EGFRi:0.012 + GSK3i:3.0 + mTORi:0.00037	3	3950.8	36737.2
R8	I09	I	9	WT	NonSelective	EGFRi+GSK3i+mTORi	37422	1.04788	0.011988	NA	NA	NA	NA	NA	0.000371057	3.02554	NA	NA	EGFRi:0.012 + GSK3i:3.0 + mTORi:0.00037	3	3933.5	35891.8
R1	I10	I	10	WT	NonSelective	EGFRi+MEKi+RAFi	33733	0.967824	0.00742114	0.017982	0.000285429	NA	NA	NA	NA	NA	NA	NA	EGFRi:0.0073 + MEKi:0.00034 + RAFi:0.018	3	3977.5	34722.2
R2	I10	I	10	WT	NonSelective	EGFRi+MEKi+RAFi	35693	1.01426	0.00742114	0.017982	0.000285429	NA	NA	NA	NA	NA	NA	NA	EGFRi:0.0073 + MEKi:0.00034 + RAFi:0.018	3	3927.1	35246.2
R3	I10	I	10	WT	NonSelective	EGFRi+MEKi+RAFi	36232	0.991823	0.00742114	0.017982	0.000285429	NA	NA	NA	NA	NA	NA	NA	EGFRi:0.0073 + MEKi:0.00034 + RAFi:0.018	3	3983.9	36497.9
R4	I10	I	10	WT	NonSelective	EGFRi+MEKi+RAFi	34944	1.04638	0.00742114	0.017982	0.000285429	NA	NA	NA	NA	NA	NA	NA	EGFRi:0.0073 + MEKi:0.00034 + RAFi:0.018	3	3899.4	33568
R5	I10	I	10	WT	NonSelective	EGFRi+MEKi+RAFi	36714	1.00129	0.00742114	0.017982	0.000285429	NA	NA	NA	NA	NA	NA	NA	EGFRi:0.0073 + MEKi:0.00034 + RAFi:0.018	3	3998.1	36671.9
R6	I10	I	10	WT	NonSelective	EGFRi+MEKi+RAFi	33370	0.917821	0.00742114	0.017982	0.000285429	NA	NA	NA	NA	NA	NA	NA	EGFRi:0.0073 + MEKi:0.00034 + RAFi:0.018	3	4002.3	35999.5
R7	I10	I	10	WT	NonSelective	EGFRi+MEKi+RAFi	35179	0.952473	0.00742114	0.017982	0.000285429	NA	NA	NA	NA	NA	NA	NA	EGFRi:0.0073 + MEKi:0.00034 + RAFi:0.018	3	3950.8	36737.2
R8	I10	I	10	WT	NonSelective	EGFRi+MEKi+RAFi	37067	1.03677	0.00742114	0.017982	0.000285429	NA	NA	NA	NA	NA	NA	NA	EGFRi:0.0073 + MEKi:0.00034 + RAFi:0.018	3	3933.5	35891.8
R1	I11	I	11	WT	NonSelective	EGFRi+MEKi+mTORi	33238	0.951723	0.00913371	NA	0.000285429	NA	NA	NA	0.000371057	NA	NA	NA	EGFRi:0.0090 + MEKi:0.00034 + mTORi:0.00037	3	3977.5	34722.2
R2	I11	I	11	WT	NonSelective	EGFRi+MEKi+mTORi	35947	1.02237	0.00913371	NA	0.000285429	NA	NA	NA	0.000371057	NA	NA	NA	EGFRi:0.0090 + MEKi:0.00034 + mTORi:0.00037	3	3927.1	35246.2
R3	I11	I	11	WT	NonSelective	EGFRi+MEKi+mTORi	35972	0.983826	0.00913371	NA	0.000285429	NA	NA	NA	0.000371057	NA	NA	NA	EGFRi:0.0090 + MEKi:0.00034 + mTORi:0.00037	3	3983.9	36497.9
R4	I11	I	11	WT	NonSelective	EGFRi+MEKi+mTORi	35070	1.05063	0.00913371	NA	0.000285429	NA	NA	NA	0.000371057	NA	NA	NA	EGFRi:0.0090 + MEKi:0.00034 + mTORi:0.00037	3	3899.4	33568
R5	I11	I	11	WT	NonSelective	EGFRi+MEKi+mTORi	35431	0.962022	0.00913371	NA	0.000285429	NA	NA	NA	0.000371057	NA	NA	NA	EGFRi:0.0090 + MEKi:0.00034 + mTORi:0.00037	3	3998.1	36671.9
R6	I11	I	11	WT	NonSelective	EGFRi+MEKi+mTORi	36220	1.00689	0.00913371	NA	0.000285429	NA	NA	NA	0.000371057	NA	NA	NA	EGFRi:0.0090 + MEKi:0.00034 + mTORi:0.00037	3	4002.3	35999.5
R7	I11	I	11	WT	NonSelective	EGFRi+MEKi+mTORi	36316	0.987152	0.00913371	NA	0.000285429	NA	NA	NA	0.000371057	NA	NA	NA	EGFRi:0.0090 + MEKi:0.00034 + mTORi:0.00037	3	3950.8	36737.2
R8	I11	I	11	WT	NonSelective	EGFRi+MEKi+mTORi	36485	1.01856	0.00913371	NA	0.000285429	NA	NA	NA	0.000371057	NA	NA	NA	EGFRi:0.0090 + MEKi:0.00034 + mTORi:0.00037	3	3933.5	35891.8
R1	I12	I	12	WT	Control	PAO	4006	0.000926988	NA	NA	NA	NA	NA	NA	NA	NA	NA	9.99001	PAO	0	3977.5	34722.2
R2	I12	I	12	WT	Control	PAO	4013	0.00274273	NA	NA	NA	NA	NA	NA	NA	NA	NA	9.99001	PAO	0	3927.1	35246.2
R3	I12	I	12	WT	Control	PAO	4007	0.000710464	NA	NA	NA	NA	NA	NA	NA	NA	NA	9.99001	PAO	0	3983.9	36497.9
R4	I12	I	12	WT	Control	PAO	3992	0.00312114	NA	NA	NA	NA	NA	NA	NA	NA	NA	9.99001	PAO	0	3899.4	33568
R5	I12	I	12	WT	Control	PAO	4023	0.000762079	NA	NA	NA	NA	NA	NA	NA	NA	NA	9.99001	PAO	0	3998.1	36671.9
R6	I12	I	12	WT	Control	PAO	4014	0.000365657	NA	NA	NA	NA	NA	NA	NA	NA	NA	9.99001	PAO	0	4002.3	35999.5
R7	I12	I	12	WT	Control	PAO	3963	0.000372105	NA	NA	NA	NA	NA	NA	NA	NA	NA	9.99001	PAO	0	3950.8	36737.2
R8	I12	I	12	WT	Control	PAO	3922	-0.000359844	NA	NA	NA	NA	NA	NA	NA	NA	NA	9.99001	PAO	0	3933.5	35891.8
R1	I13	I	13	PI3K	Control	PAO	3978	0.000218809	NA	NA	NA	NA	NA	NA	NA	NA	NA	9.99001	PAO	0	3970.3	39160.8
R2	I13	I	13	PI3K	Control	PAO	3980	0.00117637	NA	NA	NA	NA	NA	NA	NA	NA	NA	9.99001	PAO	0	3939.2	38622.1
R3	I13	I	13	PI3K	Control	PAO	3983	0.000847986	NA	NA	NA	NA	NA	NA	NA	NA	NA	9.99001	PAO	0	3954.4	37681.4
R4	I13	I	13	PI3K	Control	PAO	4076	0.00358715	NA	NA	NA	NA	NA	NA	NA	NA	NA	9.99001	PAO	0	3952.6	38353.1
R5	I13	I	13	PI3K	Control	PAO	3978	-2.86065e-06	NA	NA	NA	NA	NA	NA	NA	NA	NA	9.99001	PAO	0	3978.1	38935.2
R6	I13	I	13	PI3K	Control	PAO	3989	0.000966265	NA	NA	NA	NA	NA	NA	NA	NA	NA	9.99001	PAO	0	3955.2	38935.2
R7	I13	I	13	PI3K	Control	PAO	3949	0.000386448	NA	NA	NA	NA	NA	NA	NA	NA	NA	9.99001	PAO	0	3935.4	39127.8
R8	I13	I	13	PI3K	Control	PAO	3945	0.00036124	NA	NA	NA	NA	NA	NA	NA	NA	NA	9.99001	PAO	0	3932.2	39365.8
R1	I14	I	14	PI3K	NonSelective	AKTi+mTORi	36063	0.911972	NA	NA	NA	NA	NA	0.0627943	0.000171257	NA	NA	NA	AKTi:0.060 + mTORi:0.000061	2	3970.3	39160.8
R2	I14	I	14	PI3K	NonSelective	AKTi+mTORi	32496	0.823368	NA	NA	NA	NA	NA	0.0627943	0.000171257	NA	NA	NA	AKTi:0.060 + mTORi:0.000061	2	3939.2	38622.1
R3	I14	I	14	PI3K	NonSelective	AKTi+mTORi	34800	0.914568	NA	NA	NA	NA	NA	0.0627943	0.000171257	NA	NA	NA	AKTi:0.060 + mTORi:0.000061	2	3954.4	37681.4
R4	I14	I	14	PI3K	NonSelective	AKTi+mTORi	35903	0.928777	NA	NA	NA	NA	NA	0.0627943	0.000171257	NA	NA	NA	AKTi:0.060 + mTORi:0.000061	2	3952.6	38353.1
R5	I14	I	14	PI3K	NonSelective	AKTi+mTORi	33983	0.858334	NA	NA	NA	NA	NA	0.0627943	0.000171257	NA	NA	NA	AKTi:0.060 + mTORi:0.000061	2	3978.1	38935.2
R6	I14	I	14	PI3K	NonSelective	AKTi+mTORi	34152	0.863258	NA	NA	NA	NA	NA	0.0627943	0.000171257	NA	NA	NA	AKTi:0.060 + mTORi:0.000061	2	3955.2	38935.2
R7	I14	I	14	PI3K	NonSelective	AKTi+mTORi	32396	0.808716	NA	NA	NA	NA	NA	0.0627943	0.000171257	NA	NA	NA	AKTi:0.060 + mTORi:0.000061	2	3935.4	39127.8
R8	I14	I	14	PI3K	NonSelective	AKTi+mTORi	38772	0.983243	NA	NA	NA	NA	NA	0.0627943	0.000171257	NA	NA	NA	AKTi:0.060 + mTORi:0.000061	2	3932.2	39365.8
R1	I15	I	15	PI3K	NonSelective	AKTi+MEKi+RAFi	38084	0.969402	NA	0.017982	0.000285429	NA	NA	0.0271157	NA	NA	NA	NA	AKTi:0.027 + MEKi:0.00034 + RAFi:0.018	3	3970.3	39160.8
R2	I15	I	15	PI3K	NonSelective	AKTi+MEKi+RAFi	35039	0.896689	NA	0.017982	0.000285429	NA	NA	0.0271157	NA	NA	NA	NA	AKTi:0.027 + MEKi:0.00034 + RAFi:0.018	3	3939.2	38622.1
R3	I15	I	15	PI3K	NonSelective	AKTi+MEKi+RAFi	36534	0.96598	NA	0.017982	0.000285429	NA	NA	0.0271157	NA	NA	NA	NA	AKTi:0.027 + MEKi:0.00034 + RAFi:0.018	3	3954.4	37681.4
R4	I15	I	15	PI3K	NonSelective	AKTi+MEKi+RAFi	35647	0.921335	NA	0.017982	0.000285429	NA	NA	0.0271157	NA	NA	NA	NA	AKTi:0.027 + MEKi:0.00034 + RAFi:0.018	3	3952.6	38353.1
R5	I15	I	15	PI3K	NonSelective	AKTi+MEKi+RAFi	37875	0.96967	NA	0.017982	0.000285429	NA	NA	0.0271157	NA	NA	NA	NA	AKTi:0.027 + MEKi:0.00034 + RAFi:0.018	3	3978.1	38935.2
R6	I15	I	15	PI3K	NonSelective	AKTi+MEKi+RAFi	38467	0.986614	NA	0.017982	0.000285429	NA	NA	0.0271157	NA	NA	NA	NA	AKTi:0.027 + MEKi:0.00034 + RAFi:0.018	3	3955.2	38935.2
R7	I15	I	15	PI3K	NonSelective	AKTi+MEKi+RAFi	36768	0.932947	NA	0.017982	0.000285429	NA	NA	0.0271157	NA	NA	NA	NA	AKTi:0.027 + MEKi:0.00034 + RAFi:0.018	3	3935.4	39127.8
R8	I15	I	15	PI3K	NonSelective	AKTi+MEKi+RAFi	34570	0.864655	NA	0.017982	0.000285429	NA	NA	0.0271157	NA	NA	NA	NA	AKTi:0.027 + MEKi:0.00034 + RAFi:0.018	3	3932.2	39365.8
R1	I16	I	16	PI3K	NonSelective	AKTi+MEKi+mTORi	35294	0.890119	NA	NA	0.000285429	NA	NA	0.0331097	0.000456686	NA	NA	NA	AKTi:0.033 + MEKi:0.00034 + mTORi:0.00045	3	3970.3	39160.8
R2	I16	I	16	PI3K	NonSelective	AKTi+MEKi+mTORi	35133	0.899399	NA	NA	0.000285429	NA	NA	0.0331097	0.000456686	NA	NA	NA	AKTi:0.033 + MEKi:0.00034 + mTORi:0.00045	3	3939.2	38622.1
R3	I16	I	16	PI3K	NonSelective	AKTi+MEKi+mTORi	34663	0.910506	NA	NA	0.000285429	NA	NA	0.0331097	0.000456686	NA	NA	NA	AKTi:0.033 + MEKi:0.00034 + mTORi:0.00045	3	3954.4	37681.4
R4	I16	I	16	PI3K	NonSelective	AKTi+MEKi+mTORi	34717	0.8943	NA	NA	0.000285429	NA	NA	0.0331097	0.000456686	NA	NA	NA	AKTi:0.033 + MEKi:0.00034 + mTORi:0.00045	3	3952.6	38353.1
R5	I16	I	16	PI3K	NonSelective	AKTi+MEKi+mTORi	36677	0.935399	NA	NA	0.000285429	NA	NA	0.0331097	0.000456686	NA	NA	NA	AKTi:0.033 + MEKi:0.00034 + mTORi:0.00045	3	3978.1	38935.2
R6	I16	I	16	PI3K	NonSelective	AKTi+MEKi+mTORi	36143	0.920176	NA	NA	0.000285429	NA	NA	0.0331097	0.000456686	NA	NA	NA	AKTi:0.033 + MEKi:0.00034 + mTORi:0.00045	3	3955.2	38935.2
R7	I16	I	16	PI3K	NonSelective	AKTi+MEKi+mTORi	34894	0.879697	NA	NA	0.000285429	NA	NA	0.0331097	0.000456686	NA	NA	NA	AKTi:0.033 + MEKi:0.00034 + mTORi:0.00045	3	3935.4	39127.8
R8	I16	I	16	PI3K	NonSelective	AKTi+MEKi+mTORi	37398	0.944466	NA	NA	0.000285429	NA	NA	0.0331097	0.000456686	NA	NA	NA	AKTi:0.033 + MEKi:0.00034 + mTORi:0.00045	3	3932.2	39365.8
R1	I17	I	17	PI3K	NonSelective	AKTi+mTORi+RAFi	33605	0.842123	NA	0.017982	NA	NA	NA	0.0513771	0.000171257	NA	NA	NA	AKTi:0.052 + RAFi:0.018 + mTORi:0.00017	3	3970.3	39160.8
R2	I17	I	17	PI3K	NonSelective	AKTi+mTORi+RAFi	35262	0.903119	NA	0.017982	NA	NA	NA	0.0513771	0.000171257	NA	NA	NA	AKTi:0.052 + RAFi:0.018 + mTORi:0.00017	3	3939.2	38622.1
R3	I17	I	17	PI3K	NonSelective	AKTi+mTORi+RAFi	38237	1.01647	NA	0.017982	NA	NA	NA	0.0513771	0.000171257	NA	NA	NA	AKTi:0.052 + RAFi:0.018 + mTORi:0.00017	3	3954.4	37681.4
R4	I17	I	17	PI3K	NonSelective	AKTi+mTORi+RAFi	34260	0.881016	NA	0.017982	NA	NA	NA	0.0513771	0.000171257	NA	NA	NA	AKTi:0.052 + RAFi:0.018 + mTORi:0.00017	3	3952.6	38353.1
R5	I17	I	17	PI3K	NonSelective	AKTi+mTORi+RAFi	33870	0.855101	NA	0.017982	NA	NA	NA	0.0513771	0.000171257	NA	NA	NA	AKTi:0.052 + RAFi:0.018 + mTORi:0.00017	3	3978.1	38935.2
R6	I17	I	17	PI3K	NonSelective	AKTi+mTORi+RAFi	35020	0.888072	NA	0.017982	NA	NA	NA	0.0513771	0.000171257	NA	NA	NA	AKTi:0.052 + RAFi:0.018 + mTORi:0.00017	3	3955.2	38935.2
R7	I17	I	17	PI3K	NonSelective	AKTi+mTORi+RAFi	32016	0.797918	NA	0.017982	NA	NA	NA	0.0513771	0.000171257	NA	NA	NA	AKTi:0.052 + RAFi:0.018 + mTORi:0.00017	3	3935.4	39127.8
R8	I17	I	17	PI3K	NonSelective	AKTi+mTORi+RAFi	36046	0.906311	NA	0.017982	NA	NA	NA	0.0513771	0.000171257	NA	NA	NA	AKTi:0.052 + RAFi:0.018 + mTORi:0.00017	3	3932.2	39365.8
R1	I18	I	18	PI3K	NonSelective	EGFRi+GSK3i+MEKi	35576	0.898133	0.00542314	NA	0.000285428	NA	NA	NA	NA	3.02554	NA	NA	EGFRi:0.0055 + GSK3i:3.0 + MEKi:0.00034	3	3970.3	39160.8
R2	I18	I	18	PI3K	NonSelective	EGFRi+GSK3i+MEKi	39447	1.02378	0.00542314	NA	0.000285428	NA	NA	NA	NA	3.02554	NA	NA	EGFRi:0.0055 + GSK3i:3.0 + MEKi:0.00034	3	3939.2	38622.1
R3	I18	I	18	PI3K	NonSelective	EGFRi+GSK3i+MEKi	40488	1.08322	0.00542314	NA	0.000285428	NA	NA	NA	NA	3.02554	NA	NA	EGFRi:0.0055 + GSK3i:3.0 + MEKi:0.00034	3	3954.4	37681.4
R4	I18	I	18	PI3K	NonSelective	EGFRi+GSK3i+MEKi	38621	1.00779	0.00542314	NA	0.000285428	NA	NA	NA	NA	3.02554	NA	NA	EGFRi:0.0055 + GSK3i:3.0 + MEKi:0.00034	3	3952.6	38353.1
R5	I18	I	18	PI3K	NonSelective	EGFRi+GSK3i+MEKi	36872	0.940978	0.00542314	NA	0.000285428	NA	NA	NA	NA	3.02554	NA	NA	EGFRi:0.0055 + GSK3i:3.0 + MEKi:0.00034	3	3978.1	38935.2
R6	I18	I	18	PI3K	NonSelective	EGFRi+GSK3i+MEKi	38296	0.981725	0.00542314	NA	0.000285428	NA	NA	NA	NA	3.02554	NA	NA	EGFRi:0.0055 + GSK3i:3.0 + MEKi:0.00034	3	3955.2	38935.2
R7	I18	I	18	PI3K	NonSelective	EGFRi+GSK3i+MEKi	37344	0.949314	0.00542314	NA	0.000285428	NA	NA	NA	NA	3.02554	NA	NA	EGFRi:0.0055 + GSK3i:3.0 + MEKi:0.00034	3	3935.4	39127.8
R8	I18	I	18	PI3K	NonSelective	EGFRi+GSK3i+MEKi	39780	1.01169	0.00542314	NA	0.000285428	NA	NA	NA	NA	3.02554	NA	NA	EGFRi:0.0055 + GSK3i:3.0 + MEKi:0.00034	3	3932.2	39365.8
R1	I19	I	19	PI3K	NonSelective	EGFRi+GSK3i+RAFi	38928	0.993386	0.00999	0.017982	NA	NA	NA	NA	NA	3.02554	NA	NA	EGFRi:0.010 + GSK3i:3.0 + RAFi:0.018	3	3970.3	39160.8
R2	I19	I	19	PI3K	NonSelective	EGFRi+GSK3i+RAFi	37118	0.956632	0.00999	0.017982	NA	NA	NA	NA	NA	3.02554	NA	NA	EGFRi:0.010 + GSK3i:3.0 + RAFi:0.018	3	3939.2	38622.1
R3	I19	I	19	PI3K	NonSelective	EGFRi+GSK3i+RAFi	41383	1.10975	0.00999	0.017982	NA	NA	NA	NA	NA	3.02554	NA	NA	EGFRi:0.010 + GSK3i:3.0 + RAFi:0.018	3	3954.4	37681.4
R4	I19	I	19	PI3K	NonSelective	EGFRi+GSK3i+RAFi	43082	1.13747	0.00999	0.017982	NA	NA	NA	NA	NA	3.02554	NA	NA	EGFRi:0.010 + GSK3i:3.0 + RAFi:0.018	3	3952.6	38353.1
R5	I19	I	19	PI3K	NonSelective	EGFRi+GSK3i+RAFi	41003	1.05915	0.00999	0.017982	NA	NA	NA	NA	NA	3.02554	NA	NA	EGFRi:0.010 + GSK3i:3.0 + RAFi:0.018	3	3978.1	38935.2
R6	I19	I	19	PI3K	NonSelective	EGFRi+GSK3i+RAFi	37742	0.965888	0.00999	0.017982	NA	NA	NA	NA	NA	3.02554	NA	NA	EGFRi:0.010 + GSK3i:3.0 + RAFi:0.018	3	3955.2	38935.2
R7	I19	I	19	PI3K	NonSelective	EGFRi+GSK3i+RAFi	37276	0.947382	0.00999	0.017982	NA	NA	NA	NA	NA	3.02554	NA	NA	EGFRi:0.010 + GSK3i:3.0 + RAFi:0.018	3	3935.4	39127.8
R8	I19	I	19	PI3K	NonSelective	EGFRi+GSK3i+RAFi	39940	1.01621	0.00999	0.017982	NA	NA	NA	NA	NA	3.02554	NA	NA	EGFRi:0.010 + GSK3i:3.0 + RAFi:0.018	3	3932.2	39365.8
R1	I20	I	20	PI3K	NonSelective	EGFRi+GSK3i+mTORi	39226	1.00185	0.011988	NA	NA	NA	NA	NA	0.000371057	3.02554	NA	NA	EGFRi:0.012 + GSK3i:3.0 + mTORi:0.00037	3	3970.3	39160.8
R2	I20	I	20	PI3K	NonSelective	EGFRi+GSK3i+mTORi	39705	1.03122	0.011988	NA	NA	NA	NA	NA	0.000371057	3.02554	NA	NA	EGFRi:0.012 + GSK3i:3.0 + mTORi:0.00037	3	3939.2	38622.1
R3	I20	I	20	PI3K	NonSelective	EGFRi+GSK3i+mTORi	40661	1.08835	0.011988	NA	NA	NA	NA	NA	0.000371057	3.02554	NA	NA	EGFRi:0.012 + GSK3i:3.0 + mTORi:0.00037	3	3954.4	37681.4
R4	I20	I	20	PI3K	NonSelective	EGFRi+GSK3i+mTORi	39614	1.03665	0.011988	NA	NA	NA	NA	NA	0.000371057	3.02554	NA	NA	EGFRi:0.012 + GSK3i:3.0 + mTORi:0.00037	3	3952.6	38353.1
R5	I20	I	20	PI3K	NonSelective	EGFRi+GSK3i+mTORi	40884	1.05575	0.011988	NA	NA	NA	NA	NA	0.000371057	3.02554	NA	NA	EGFRi:0.012 + GSK3i:3.0 + mTORi:0.00037	3	3978.1	38935.2
R6	I20	I	20	PI3K	NonSelective	EGFRi+GSK3i+mTORi	42202	1.09339	0.011988	NA	NA	NA	NA	NA	0.000371057	3.02554	NA	NA	EGFRi:0.012 + GSK3i:3.0 + mTORi:0.00037	3	3955.2	38935.2
R7	I20	I	20	PI3K	NonSelective	EGFRi+GSK3i+mTORi	38685	0.987419	0.011988	NA	NA	NA	NA	NA	0.000371057	3.02554	NA	NA	EGFRi:0.012 + GSK3i:3.0 + mTORi:0.00037	3	3935.4	39127.8
R8	I20	I	20	PI3K	NonSelective	EGFRi+GSK3i+mTORi	41504	1.06035	0.011988	NA	NA	NA	NA	NA	0.000371057	3.02554	NA	NA	EGFRi:0.012 + GSK3i:3.0 + mTORi:0.00037	3	3932.2	39365.8
R1	I21	I	21	PI3K	NonSelective	EGFRi+MEKi+RAFi	35305	0.890432	0.00742114	0.017982	0.000285429	NA	NA	NA	NA	NA	NA	NA	EGFRi:0.0073 + MEKi:0.00034 + RAFi:0.018	3	3970.3	39160.8
R2	I21	I	21	PI3K	NonSelective	EGFRi+MEKi+RAFi	35356	0.905829	0.00742114	0.017982	0.000285429	NA	NA	NA	NA	NA	NA	NA	EGFRi:0.0073 + MEKi:0.00034 + RAFi:0.018	3	3939.2	38622.1
R3	I21	I	21	PI3K	NonSelective	EGFRi+MEKi+RAFi	39109	1.04233	0.00742114	0.017982	0.000285429	NA	NA	NA	NA	NA	NA	NA	EGFRi:0.0073 + MEKi:0.00034 + RAFi:0.018	3	3954.4	37681.4
R4	I21	I	21	PI3K	NonSelective	EGFRi+MEKi+RAFi	39310	1.02782	0.00742114	0.017982	0.000285429	NA	NA	NA	NA	NA	NA	NA	EGFRi:0.0073 + MEKi:0.00034 + RAFi:0.018	3	3952.6	38353.1
R5	I21	I	21	PI3K	NonSelective	EGFRi+MEKi+RAFi	35968	0.915118	0.00742114	0.017982	0.000285429	NA	NA	NA	NA	NA	NA	NA	EGFRi:0.0073 + MEKi:0.00034 + RAFi:0.018	3	3978.1	38935.2
R6	I21	I	21	PI3K	NonSelective	EGFRi+MEKi+RAFi	40224	1.03684	0.00742114	0.017982	0.000285429	NA	NA	NA	NA	NA	NA	NA	EGFRi:0.0073 + MEKi:0.00034 + RAFi:0.018	3	3955.2	38935.2
R7	I21	I	21	PI3K	NonSelective	EGFRi+MEKi+RAFi	36163	0.915756	0.00742114	0.017982	0.000285429	NA	NA	NA	NA	NA	NA	NA	EGFRi:0.0073 + MEKi:0.00034 + RAFi:0.018	3	3935.4	39127.8
R8	I21	I	21	PI3K	NonSelective	EGFRi+MEKi+RAFi	38821	0.984626	0.00742114	0.017982	0.000285429	NA	NA	NA	NA	NA	NA	NA	EGFRi:0.0073 + MEKi:0.00034 + RAFi:0.018	3	3932.2	39365.8
R1	I22	I	22	PI3K	NonSelective	EGFRi+MEKi+mTORi	38487	0.980854	0.00913371	NA	0.000285429	NA	NA	NA	0.000371057	NA	NA	NA	EGFRi:0.0090 + MEKi:0.00034 + mTORi:0.00037	3	3970.3	39160.8
R2	I22	I	22	PI3K	NonSelective	EGFRi+MEKi+mTORi	38729	1.00308	0.00913371	NA	0.000285429	NA	NA	NA	0.000371057	NA	NA	NA	EGFRi:0.0090 + MEKi:0.00034 + mTORi:0.00037	3	3939.2	38622.1
R3	I22	I	22	PI3K	NonSelective	EGFRi+MEKi+mTORi	39551	1.05543	0.00913371	NA	0.000285429	NA	NA	NA	0.000371057	NA	NA	NA	EGFRi:0.0090 + MEKi:0.00034 + mTORi:0.00037	3	3954.4	37681.4
R4	I22	I	22	PI3K	NonSelective	EGFRi+MEKi+mTORi	40887	1.07366	0.00913371	NA	0.000285429	NA	NA	NA	0.000371057	NA	NA	NA	EGFRi:0.0090 + MEKi:0.00034 + mTORi:0.00037	3	3952.6	38353.1
R5	I22	I	22	PI3K	NonSelective	EGFRi+MEKi+mTORi	36515	0.930765	0.00913371	NA	0.000285429	NA	NA	NA	0.000371057	NA	NA	NA	EGFRi:0.0090 + MEKi:0.00034 + mTORi:0.00037	3	3978.1	38935.2
R6	I22	I	22	PI3K	NonSelective	EGFRi+MEKi+mTORi	37426	0.956854	0.00913371	NA	0.000285429	NA	NA	NA	0.000371057	NA	NA	NA	EGFRi:0.0090 + MEKi:0.00034 + mTORi:0.00037	3	3955.2	38935.2
R7	I22	I	22	PI3K	NonSelective	EGFRi+MEKi+mTORi	40207	1.03067	0.00913371	NA	0.000285429	NA	NA	NA	0.000371057	NA	NA	NA	EGFRi:0.0090 + MEKi:0.00034 + mTORi:0.00037	3	3935.4	39127.8
R8	I22	I	22	PI3K	NonSelective	EGFRi+MEKi+mTORi	39764	1.01124	0.00913371	NA	0.000285429	NA	NA	NA	0.000371057	NA	NA	NA	EGFRi:0.0090 + MEKi:0.00034 + mTORi:0.00037	3	3932.2	39365.8
R1	J03	J	3	WT	NonSelective	EGFRi+mTORi+RAFi	32823	0.938225	0.013986	0.017982	NA	NA	NA	NA	0.000371057	NA	NA	NA	EGFRi:0.014 + RAFi:0.018 + mTORi:0.00037	3	3977.5	34722.2
R2	J03	J	3	WT	NonSelective	EGFRi+mTORi+RAFi	33074	0.930641	0.013986	0.017982	NA	NA	NA	NA	0.000371057	NA	NA	NA	EGFRi:0.014 + RAFi:0.018 + mTORi:0.00037	3	3927.1	35246.2
R3	J03	J	3	WT	NonSelective	EGFRi+mTORi+RAFi	30606	0.818789	0.013986	0.017982	NA	NA	NA	NA	0.000371057	NA	NA	NA	EGFRi:0.014 + RAFi:0.018 + mTORi:0.00037	3	3983.9	36497.9
R4	J03	J	3	WT	NonSelective	EGFRi+mTORi+RAFi	23894	0.673931	0.013986	0.017982	NA	NA	NA	NA	0.000371057	NA	NA	NA	EGFRi:0.014 + RAFi:0.018 + mTORi:0.00037	3	3899.4	33568
R5	J03	J	3	WT	NonSelective	EGFRi+mTORi+RAFi	34796	0.942588	0.013986	0.017982	NA	NA	NA	NA	0.000371057	NA	NA	NA	EGFRi:0.014 + RAFi:0.018 + mTORi:0.00037	3	3998.1	36671.9
R6	J03	J	3	WT	NonSelective	EGFRi+mTORi+RAFi	34737	0.960543	0.013986	0.017982	NA	NA	NA	NA	0.000371057	NA	NA	NA	EGFRi:0.014 + RAFi:0.018 + mTORi:0.00037	3	4002.3	35999.5
R7	J03	J	3	WT	NonSelective	EGFRi+mTORi+RAFi	34384	0.928225	0.013986	0.017982	NA	NA	NA	NA	0.000371057	NA	NA	NA	EGFRi:0.014 + RAFi:0.018 + mTORi:0.00037	3	3950.8	36737.2
R8	J03	J	3	WT	NonSelective	EGFRi+mTORi+RAFi	36144	1.00789	0.013986	0.017982	NA	NA	NA	NA	0.000371057	NA	NA	NA	EGFRi:0.014 + RAFi:0.018 + mTORi:0.00037	3	3933.5	35891.8
R1	J04	J	4	WT	NonSelective	ERKi+GSK3i+MEKi	36313	1.05174	NA	NA	0.000285428	0.000570857	NA	NA	NA	3.02554	NA	NA	ERKi:0.00044 + GSK3i:3.0 + MEKi:0.00034	3	3977.5	34722.2
R2	J04	J	4	WT	NonSelective	ERKi+GSK3i+MEKi	36726	1.04725	NA	NA	0.000285428	0.000570857	NA	NA	NA	3.02554	NA	NA	ERKi:0.00044 + GSK3i:3.0 + MEKi:0.00034	3	3927.1	35246.2
R3	J04	J	4	WT	NonSelective	ERKi+GSK3i+MEKi	34095	0.926097	NA	NA	0.000285428	0.000570857	NA	NA	NA	3.02554	NA	NA	ERKi:0.00044 + GSK3i:3.0 + MEKi:0.00034	3	3983.9	36497.9
R4	J04	J	4	WT	NonSelective	ERKi+GSK3i+MEKi	25579	0.730725	NA	NA	0.000285428	0.000570857	NA	NA	NA	3.02554	NA	NA	ERKi:0.00044 + GSK3i:3.0 + MEKi:0.00034	3	3899.4	33568
R5	J04	J	4	WT	NonSelective	ERKi+GSK3i+MEKi	35414	0.961502	NA	NA	0.000285428	0.000570857	NA	NA	NA	3.02554	NA	NA	ERKi:0.00044 + GSK3i:3.0 + MEKi:0.00034	3	3998.1	36671.9
R6	J04	J	4	WT	NonSelective	ERKi+GSK3i+MEKi	36360	1.01127	NA	NA	0.000285428	0.000570857	NA	NA	NA	3.02554	NA	NA	ERKi:0.00044 + GSK3i:3.0 + MEKi:0.00034	3	4002.3	35999.5
R7	J04	J	4	WT	NonSelective	ERKi+GSK3i+MEKi	34530	0.932678	NA	NA	0.000285428	0.000570857	NA	NA	NA	3.02554	NA	NA	ERKi:0.00044 + GSK3i:3.0 + MEKi:0.00034	3	3950.8	36737.2
R8	J04	J	4	WT	NonSelective	ERKi+GSK3i+MEKi	38224	1.07298	NA	NA	0.000285428	0.000570857	NA	NA	NA	3.02554	NA	NA	ERKi:0.00044 + GSK3i:3.0 + MEKi:0.00034	3	3933.5	35891.8
R1	J05	J	5	WT	NonSelective	ERKi+GSK3i+RAFi	35222	1.01625	NA	0.017982	NA	0.000856285	NA	NA	NA	3.02554	NA	NA	ERKi:0.00078 + GSK3i:3.0 + RAFi:0.018	3	3977.5	34722.2
R2	J05	J	5	WT	NonSelective	ERKi+GSK3i+RAFi	32984	0.927768	NA	0.017982	NA	0.000856285	NA	NA	NA	3.02554	NA	NA	ERKi:0.00078 + GSK3i:3.0 + RAFi:0.018	3	3927.1	35246.2
R3	J05	J	5	WT	NonSelective	ERKi+GSK3i+RAFi	34471	0.937661	NA	0.017982	NA	0.000856285	NA	NA	NA	3.02554	NA	NA	ERKi:0.00078 + GSK3i:3.0 + RAFi:0.018	3	3983.9	36497.9
R4	J05	J	5	WT	NonSelective	ERKi+GSK3i+RAFi	23829	0.67174	NA	0.017982	NA	0.000856285	NA	NA	NA	3.02554	NA	NA	ERKi:0.00078 + GSK3i:3.0 + RAFi:0.018	3	3899.4	33568
R5	J05	J	5	WT	NonSelective	ERKi+GSK3i+RAFi	35880	0.975764	NA	0.017982	NA	0.000856285	NA	NA	NA	3.02554	NA	NA	ERKi:0.00078 + GSK3i:3.0 + RAFi:0.018	3	3998.1	36671.9
R6	J05	J	5	WT	NonSelective	ERKi+GSK3i+RAFi	36213	1.00667	NA	0.017982	NA	0.000856285	NA	NA	NA	3.02554	NA	NA	ERKi:0.00078 + GSK3i:3.0 + RAFi:0.018	3	4002.3	35999.5
R7	J05	J	5	WT	NonSelective	ERKi+GSK3i+RAFi	34785	0.940456	NA	0.017982	NA	0.000856285	NA	NA	NA	3.02554	NA	NA	ERKi:0.00078 + GSK3i:3.0 + RAFi:0.018	3	3950.8	36737.2
R8	J05	J	5	WT	NonSelective	ERKi+GSK3i+RAFi	34960	0.970845	NA	0.017982	NA	0.000856285	NA	NA	NA	3.02554	NA	NA	ERKi:0.00078 + GSK3i:3.0 + RAFi:0.018	3	3933.5	35891.8
R1	J06	J	6	WT	NonSelective	ERKi+GSK3i+mTORi	37237	1.08179	NA	NA	NA	0.000856285	NA	NA	0.000228343	3.02554	NA	NA	ERKi:0.00091 + GSK3i:3.0 + mTORi:0.00024	3	3977.5	34722.2
R2	J06	J	6	WT	NonSelective	ERKi+GSK3i+mTORi	35077	0.994596	NA	NA	NA	0.000856285	NA	NA	0.000228343	3.02554	NA	NA	ERKi:0.00091 + GSK3i:3.0 + mTORi:0.00024	3	3927.1	35246.2
R3	J06	J	6	WT	NonSelective	ERKi+GSK3i+mTORi	33982	0.922622	NA	NA	NA	0.000856285	NA	NA	0.000228343	3.02554	NA	NA	ERKi:0.00091 + GSK3i:3.0 + mTORi:0.00024	3	3983.9	36497.9
R4	J06	J	6	WT	NonSelective	ERKi+GSK3i+mTORi	24386	0.690515	NA	NA	NA	0.000856285	NA	NA	0.000228343	3.02554	NA	NA	ERKi:0.00091 + GSK3i:3.0 + mTORi:0.00024	3	3899.4	33568
R5	J06	J	6	WT	NonSelective	ERKi+GSK3i+mTORi	34603	0.936681	NA	NA	NA	0.000856285	NA	NA	0.000228343	3.02554	NA	NA	ERKi:0.00091 + GSK3i:3.0 + mTORi:0.00024	3	3998.1	36671.9
R6	J06	J	6	WT	NonSelective	ERKi+GSK3i+mTORi	35319	0.978733	NA	NA	NA	0.000856285	NA	NA	0.000228343	3.02554	NA	NA	ERKi:0.00091 + GSK3i:3.0 + mTORi:0.00024	3	4002.3	35999.5
R7	J06	J	6	WT	NonSelective	ERKi+GSK3i+mTORi	34052	0.918099	NA	NA	NA	0.000856285	NA	NA	0.000228343	3.02554	NA	NA	ERKi:0.00091 + GSK3i:3.0 + mTORi:0.00024	3	3950.8	36737.2
R8	J06	J	6	WT	NonSelective	ERKi+GSK3i+mTORi	37211	1.04128	NA	NA	NA	0.000856285	NA	NA	0.000228343	3.02554	NA	NA	ERKi:0.00091 + GSK3i:3.0 + mTORi:0.00024	3	3933.5	35891.8
R1	J07	J	7	WT	NonSelective	ERKi+MEKi+RAFi	32637	0.932175	NA	0.017982	0.000285429	0.000570857	NA	NA	NA	NA	NA	NA	ERKi:0.00057 + MEKi:0.00034 + RAFi:0.018	3	3977.5	34722.2
R2	J07	J	7	WT	NonSelective	ERKi+MEKi+RAFi	34006	0.9604	NA	0.017982	0.000285429	0.000570857	NA	NA	NA	NA	NA	NA	ERKi:0.00057 + MEKi:0.00034 + RAFi:0.018	3	3927.1	35246.2
R3	J07	J	7	WT	NonSelective	ERKi+MEKi+RAFi	32946	0.890759	NA	0.017982	0.000285429	0.000570857	NA	NA	NA	NA	NA	NA	ERKi:0.00057 + MEKi:0.00034 + RAFi:0.018	3	3983.9	36497.9
R4	J07	J	7	WT	NonSelective	ERKi+MEKi+RAFi	22277	0.619429	NA	0.017982	0.000285429	0.000570857	NA	NA	NA	NA	NA	NA	ERKi:0.00057 + MEKi:0.00034 + RAFi:0.018	3	3899.4	33568
R5	J07	J	7	WT	NonSelective	ERKi+MEKi+RAFi	36258	0.987333	NA	0.017982	0.000285429	0.000570857	NA	NA	NA	NA	NA	NA	ERKi:0.00057 + MEKi:0.00034 + RAFi:0.018	3	3998.1	36671.9
R6	J07	J	7	WT	NonSelective	ERKi+MEKi+RAFi	36457	1.0143	NA	0.017982	0.000285429	0.000570857	NA	NA	NA	NA	NA	NA	ERKi:0.00057 + MEKi:0.00034 + RAFi:0.018	3	4002.3	35999.5
R7	J07	J	7	WT	NonSelective	ERKi+MEKi+RAFi	37160	1.01289	NA	0.017982	0.000285429	0.000570857	NA	NA	NA	NA	NA	NA	ERKi:0.00057 + MEKi:0.00034 + RAFi:0.018	3	3950.8	36737.2
R8	J07	J	7	WT	NonSelective	ERKi+MEKi+RAFi	34596	0.959455	NA	0.017982	0.000285429	0.000570857	NA	NA	NA	NA	NA	NA	ERKi:0.00057 + MEKi:0.00034 + RAFi:0.018	3	3933.5	35891.8
R1	J08	J	8	WT	NonSelective	ERKi+MEKi+mTORi	36649	1.06267	NA	NA	0.000285429	0.000570857	NA	NA	0.000256886	NA	NA	NA	ERKi:0.00070 + MEKi:0.00034 + mTORi:0.00026	3	3977.5	34722.2
R2	J08	J	8	WT	NonSelective	ERKi+MEKi+mTORi	35621	1.01197	NA	NA	0.000285429	0.000570857	NA	NA	0.000256886	NA	NA	NA	ERKi:0.00070 + MEKi:0.00034 + mTORi:0.00026	3	3927.1	35246.2
R3	J08	J	8	WT	NonSelective	ERKi+MEKi+mTORi	34813	0.94818	NA	NA	0.000285429	0.000570857	NA	NA	0.000256886	NA	NA	NA	ERKi:0.00070 + MEKi:0.00034 + mTORi:0.00026	3	3983.9	36497.9
R4	J08	J	8	WT	NonSelective	ERKi+MEKi+mTORi	23785	0.670257	NA	NA	0.000285429	0.000570857	NA	NA	0.000256886	NA	NA	NA	ERKi:0.00070 + MEKi:0.00034 + mTORi:0.00026	3	3899.4	33568
R5	J08	J	8	WT	NonSelective	ERKi+MEKi+mTORi	36424	0.992414	NA	NA	0.000285429	0.000570857	NA	NA	0.000256886	NA	NA	NA	ERKi:0.00070 + MEKi:0.00034 + mTORi:0.00026	3	3998.1	36671.9
R6	J08	J	8	WT	NonSelective	ERKi+MEKi+mTORi	37324	1.04139	NA	NA	0.000285429	0.000570857	NA	NA	0.000256886	NA	NA	NA	ERKi:0.00070 + MEKi:0.00034 + mTORi:0.00026	3	4002.3	35999.5
R7	J08	J	8	WT	NonSelective	ERKi+MEKi+mTORi	35211	0.953449	NA	NA	0.000285429	0.000570857	NA	NA	0.000256886	NA	NA	NA	ERKi:0.00070 + MEKi:0.00034 + mTORi:0.00026	3	3950.8	36737.2
R8	J08	J	8	WT	NonSelective	ERKi+MEKi+mTORi	33798	0.934485	NA	NA	0.000285429	0.000570857	NA	NA	0.000256886	NA	NA	NA	ERKi:0.00070 + MEKi:0.00034 + mTORi:0.00026	3	3933.5	35891.8
R1	J09	J	9	WT	NonSelective	ERKi+mTORi+RAFi	33400	0.956993	NA	0.017982	NA	0.00114171	NA	NA	0.000228343	NA	NA	NA	ERKi:0.0011 + RAFi:0.018 + mTORi:0.00023	3	3977.5	34722.2
R2	J09	J	9	WT	NonSelective	ERKi+mTORi+RAFi	34049	0.961773	NA	0.017982	NA	0.00114171	NA	NA	0.000228343	NA	NA	NA	ERKi:0.0011 + RAFi:0.018 + mTORi:0.00023	3	3927.1	35246.2
R3	J09	J	9	WT	NonSelective	ERKi+mTORi+RAFi	31849	0.857019	NA	0.017982	NA	0.00114171	NA	NA	0.000228343	NA	NA	NA	ERKi:0.0011 + RAFi:0.018 + mTORi:0.00023	3	3983.9	36497.9
R4	J09	J	9	WT	NonSelective	ERKi+mTORi+RAFi	24025	0.678347	NA	0.017982	NA	0.00114171	NA	NA	0.000228343	NA	NA	NA	ERKi:0.0011 + RAFi:0.018 + mTORi:0.00023	3	3899.4	33568
R5	J09	J	9	WT	NonSelective	ERKi+mTORi+RAFi	35816	0.973805	NA	0.017982	NA	0.00114171	NA	NA	0.000228343	NA	NA	NA	ERKi:0.0011 + RAFi:0.018 + mTORi:0.00023	3	3998.1	36671.9
R6	J09	J	9	WT	NonSelective	ERKi+mTORi+RAFi	38077	1.06493	NA	0.017982	NA	0.00114171	NA	NA	0.000228343	NA	NA	NA	ERKi:0.0011 + RAFi:0.018 + mTORi:0.00023	3	4002.3	35999.5
R7	J09	J	9	WT	NonSelective	ERKi+mTORi+RAFi	33265	0.894095	NA	0.017982	NA	0.00114171	NA	NA	0.000228343	NA	NA	NA	ERKi:0.0011 + RAFi:0.018 + mTORi:0.00023	3	3950.8	36737.2
R8	J09	J	9	WT	NonSelective	ERKi+mTORi+RAFi	37447	1.04867	NA	0.017982	NA	0.00114171	NA	NA	0.000228343	NA	NA	NA	ERKi:0.0011 + RAFi:0.018 + mTORi:0.00023	3	3933.5	35891.8
R1	J10	J	10	WT	NonSelective	GSK3i+IGF1Ri+MEKi	34626	0.996869	NA	NA	0.000285428	NA	NA	NA	NA	3.02554	0.131297	NA	GSK3i:3.0 + IGF1Ri:0.13 + MEKi:0.00034	3	3977.5	34722.2
R2	J10	J	10	WT	NonSelective	GSK3i+IGF1Ri+MEKi	32325	0.906726	NA	NA	0.000285428	NA	NA	NA	NA	3.02554	0.131297	NA	GSK3i:3.0 + IGF1Ri:0.13 + MEKi:0.00034	3	3927.1	35246.2
R3	J10	J	10	WT	NonSelective	GSK3i+IGF1Ri+MEKi	34110	0.926559	NA	NA	0.000285428	NA	NA	NA	NA	3.02554	0.131297	NA	GSK3i:3.0 + IGF1Ri:0.13 + MEKi:0.00034	3	3983.9	36497.9
R4	J10	J	10	WT	NonSelective	GSK3i+IGF1Ri+MEKi	23921	0.674841	NA	NA	0.000285428	NA	NA	NA	NA	3.02554	0.131297	NA	GSK3i:3.0 + IGF1Ri:0.13 + MEKi:0.00034	3	3899.4	33568
R5	J10	J	10	WT	NonSelective	GSK3i+IGF1Ri+MEKi	34156	0.923	NA	NA	0.000285428	NA	NA	NA	NA	3.02554	0.131297	NA	GSK3i:3.0 + IGF1Ri:0.13 + MEKi:0.00034	3	3998.1	36671.9
R6	J10	J	10	WT	NonSelective	GSK3i+IGF1Ri+MEKi	37309	1.04093	NA	NA	0.000285428	NA	NA	NA	NA	3.02554	0.131297	NA	GSK3i:3.0 + IGF1Ri:0.13 + MEKi:0.00034	3	4002.3	35999.5
R7	J10	J	10	WT	NonSelective	GSK3i+IGF1Ri+MEKi	37198	1.01405	NA	NA	0.000285428	NA	NA	NA	NA	3.02554	0.131297	NA	GSK3i:3.0 + IGF1Ri:0.13 + MEKi:0.00034	3	3950.8	36737.2
R8	J10	J	10	WT	NonSelective	GSK3i+IGF1Ri+MEKi	35878	0.99957	NA	NA	0.000285428	NA	NA	NA	NA	3.02554	0.131297	NA	GSK3i:3.0 + IGF1Ri:0.13 + MEKi:0.00034	3	3933.5	35891.8
R1	J11	J	11	WT	NonSelective	GSK3i+PI3Ki	33627	0.964376	NA	NA	NA	NA	0.142714	NA	NA	3.02554	NA	NA	GSK3i:3.0 + PI3Ki:0.14	2	3977.5	34722.2
R2	J11	J	11	WT	NonSelective	GSK3i+PI3Ki	35177	0.997789	NA	NA	NA	NA	0.142714	NA	NA	3.02554	NA	NA	GSK3i:3.0 + PI3Ki:0.14	2	3927.1	35246.2
R3	J11	J	11	WT	NonSelective	GSK3i+PI3Ki	33647	0.912318	NA	NA	NA	NA	0.142714	NA	NA	3.02554	NA	NA	GSK3i:3.0 + PI3Ki:0.14	2	3983.9	36497.9
R4	J11	J	11	WT	NonSelective	GSK3i+PI3Ki	26623	0.765914	NA	NA	NA	NA	0.142714	NA	NA	3.02554	NA	NA	GSK3i:3.0 + PI3Ki:0.14	2	3899.4	33568
R5	J11	J	11	WT	NonSelective	GSK3i+PI3Ki	31944	0.855301	NA	NA	NA	NA	0.142714	NA	NA	3.02554	NA	NA	GSK3i:3.0 + PI3Ki:0.14	2	3998.1	36671.9
R6	J11	J	11	WT	NonSelective	GSK3i+PI3Ki	36163	1.00511	NA	NA	NA	NA	0.142714	NA	NA	3.02554	NA	NA	GSK3i:3.0 + PI3Ki:0.14	2	4002.3	35999.5
R7	J11	J	11	WT	NonSelective	GSK3i+PI3Ki	35051	0.948569	NA	NA	NA	NA	0.142714	NA	NA	3.02554	NA	NA	GSK3i:3.0 + PI3Ki:0.14	2	3950.8	36737.2
R8	J11	J	11	WT	NonSelective	GSK3i+PI3Ki	36666	1.02423	NA	NA	NA	NA	0.142714	NA	NA	3.02554	NA	NA	GSK3i:3.0 + PI3Ki:0.14	2	3933.5	35891.8
R1	J14	J	14	PI3K	NonSelective	EGFRi+mTORi+RAFi	35419	0.893671	0.013986	0.017982	NA	NA	NA	NA	0.000371057	NA	NA	NA	EGFRi:0.014 + RAFi:0.018 + mTORi:0.00037	3	3970.3	39160.8
R2	J14	J	14	PI3K	NonSelective	EGFRi+mTORi+RAFi	36688	0.944234	0.013986	0.017982	NA	NA	NA	NA	0.000371057	NA	NA	NA	EGFRi:0.014 + RAFi:0.018 + mTORi:0.00037	3	3939.2	38622.1
R3	J14	J	14	PI3K	NonSelective	EGFRi+mTORi+RAFi	37307	0.9889	0.013986	0.017982	NA	NA	NA	NA	0.000371057	NA	NA	NA	EGFRi:0.014 + RAFi:0.018 + mTORi:0.00037	3	3954.4	37681.4
R4	J14	J	14	PI3K	NonSelective	EGFRi+mTORi+RAFi	32115	0.818662	0.013986	0.017982	NA	NA	NA	NA	0.000371057	NA	NA	NA	EGFRi:0.014 + RAFi:0.018 + mTORi:0.00037	3	3952.6	38353.1
R5	J14	J	14	PI3K	NonSelective	EGFRi+mTORi+RAFi	38354	0.983373	0.013986	0.017982	NA	NA	NA	NA	0.000371057	NA	NA	NA	EGFRi:0.014 + RAFi:0.018 + mTORi:0.00037	3	3978.1	38935.2
R6	J14	J	14	PI3K	NonSelective	EGFRi+mTORi+RAFi	37457	0.95774	0.013986	0.017982	NA	NA	NA	NA	0.000371057	NA	NA	NA	EGFRi:0.014 + RAFi:0.018 + mTORi:0.00037	3	3955.2	38935.2
R7	J14	J	14	PI3K	NonSelective	EGFRi+mTORi+RAFi	36700	0.931015	0.013986	0.017982	NA	NA	NA	NA	0.000371057	NA	NA	NA	EGFRi:0.014 + RAFi:0.018 + mTORi:0.00037	3	3935.4	39127.8
R8	J14	J	14	PI3K	NonSelective	EGFRi+mTORi+RAFi	36072	0.907044	0.013986	0.017982	NA	NA	NA	NA	0.000371057	NA	NA	NA	EGFRi:0.014 + RAFi:0.018 + mTORi:0.00037	3	3932.2	39365.8
R1	J15	J	15	PI3K	NonSelective	ERKi+GSK3i+MEKi	37972	0.96622	NA	NA	0.000285428	0.000570857	NA	NA	NA	3.02554	NA	NA	ERKi:0.00044 + GSK3i:3.0 + MEKi:0.00034	3	3970.3	39160.8
R2	J15	J	15	PI3K	NonSelective	ERKi+GSK3i+MEKi	38784	1.00467	NA	NA	0.000285428	0.000570857	NA	NA	NA	3.02554	NA	NA	ERKi:0.00044 + GSK3i:3.0 + MEKi:0.00034	3	3939.2	38622.1
R3	J15	J	15	PI3K	NonSelective	ERKi+GSK3i+MEKi	39692	1.05961	NA	NA	0.000285428	0.000570857	NA	NA	NA	3.02554	NA	NA	ERKi:0.00044 + GSK3i:3.0 + MEKi:0.00034	3	3954.4	37681.4
R4	J15	J	15	PI3K	NonSelective	ERKi+GSK3i+MEKi	35191	0.908079	NA	NA	0.000285428	0.000570857	NA	NA	NA	3.02554	NA	NA	ERKi:0.00044 + GSK3i:3.0 + MEKi:0.00034	3	3952.6	38353.1
R5	J15	J	15	PI3K	NonSelective	ERKi+GSK3i+MEKi	39590	1.01873	NA	NA	0.000285428	0.000570857	NA	NA	NA	3.02554	NA	NA	ERKi:0.00044 + GSK3i:3.0 + MEKi:0.00034	3	3978.1	38935.2
R6	J15	J	15	PI3K	NonSelective	ERKi+GSK3i+MEKi	35937	0.914287	NA	NA	0.000285428	0.000570857	NA	NA	NA	3.02554	NA	NA	ERKi:0.00044 + GSK3i:3.0 + MEKi:0.00034	3	3955.2	38935.2
R7	J15	J	15	PI3K	NonSelective	ERKi+GSK3i+MEKi	39167	1.00112	NA	NA	0.000285428	0.000570857	NA	NA	NA	3.02554	NA	NA	ERKi:0.00044 + GSK3i:3.0 + MEKi:0.00034	3	3935.4	39127.8
R8	J15	J	15	PI3K	NonSelective	ERKi+GSK3i+MEKi	41692	1.06565	NA	NA	0.000285428	0.000570857	NA	NA	NA	3.02554	NA	NA	ERKi:0.00044 + GSK3i:3.0 + MEKi:0.00034	3	3932.2	39365.8
R1	J16	J	16	PI3K	NonSelective	ERKi+GSK3i+RAFi	37533	0.953745	NA	0.017982	NA	0.000856285	NA	NA	NA	3.02554	NA	NA	ERKi:0.00078 + GSK3i:3.0 + RAFi:0.018	3	3970.3	39160.8
R2	J16	J	16	PI3K	NonSelective	ERKi+GSK3i+RAFi	36149	0.928693	NA	0.017982	NA	0.000856285	NA	NA	NA	3.02554	NA	NA	ERKi:0.00078 + GSK3i:3.0 + RAFi:0.018	3	3939.2	38622.1
R3	J16	J	16	PI3K	NonSelective	ERKi+GSK3i+RAFi	41293	1.10708	NA	0.017982	NA	0.000856285	NA	NA	NA	3.02554	NA	NA	ERKi:0.00078 + GSK3i:3.0 + RAFi:0.018	3	3954.4	37681.4
R4	J16	J	16	PI3K	NonSelective	ERKi+GSK3i+RAFi	34075	0.875638	NA	0.017982	NA	0.000856285	NA	NA	NA	3.02554	NA	NA	ERKi:0.00078 + GSK3i:3.0 + RAFi:0.018	3	3952.6	38353.1
R5	J16	J	16	PI3K	NonSelective	ERKi+GSK3i+RAFi	39880	1.02703	NA	0.017982	NA	0.000856285	NA	NA	NA	3.02554	NA	NA	ERKi:0.00078 + GSK3i:3.0 + RAFi:0.018	3	3978.1	38935.2
R6	J16	J	16	PI3K	NonSelective	ERKi+GSK3i+RAFi	38706	0.993446	NA	0.017982	NA	0.000856285	NA	NA	NA	3.02554	NA	NA	ERKi:0.00078 + GSK3i:3.0 + RAFi:0.018	3	3955.2	38935.2
R7	J16	J	16	PI3K	NonSelective	ERKi+GSK3i+RAFi	36485	0.924906	NA	0.017982	NA	0.000856285	NA	NA	NA	3.02554	NA	NA	ERKi:0.00078 + GSK3i:3.0 + RAFi:0.018	3	3935.4	39127.8
R8	J16	J	16	PI3K	NonSelective	ERKi+GSK3i+RAFi	38576	0.977712	NA	0.017982	NA	0.000856285	NA	NA	NA	3.02554	NA	NA	ERKi:0.00078 + GSK3i:3.0 + RAFi:0.018	3	3932.2	39365.8
R1	J17	J	17	PI3K	NonSelective	ERKi+GSK3i+mTORi	38683	0.986424	NA	NA	NA	0.000856285	NA	NA	0.000228343	3.02554	NA	NA	ERKi:0.00091 + GSK3i:3.0 + mTORi:0.00024	3	3970.3	39160.8
R2	J17	J	17	PI3K	NonSelective	ERKi+GSK3i+mTORi	37722	0.974047	NA	NA	NA	0.000856285	NA	NA	0.000228343	3.02554	NA	NA	ERKi:0.00091 + GSK3i:3.0 + mTORi:0.00024	3	3939.2	38622.1
R3	J17	J	17	PI3K	NonSelective	ERKi+GSK3i+mTORi	36101	0.953142	NA	NA	NA	0.000856285	NA	NA	0.000228343	3.02554	NA	NA	ERKi:0.00091 + GSK3i:3.0 + mTORi:0.00024	3	3954.4	37681.4
R4	J17	J	17	PI3K	NonSelective	ERKi+GSK3i+mTORi	36974	0.95991	NA	NA	NA	0.000856285	NA	NA	0.000228343	3.02554	NA	NA	ERKi:0.00091 + GSK3i:3.0 + mTORi:0.00024	3	3952.6	38353.1
R5	J17	J	17	PI3K	NonSelective	ERKi+GSK3i+mTORi	37885	0.969956	NA	NA	NA	0.000856285	NA	NA	0.000228343	3.02554	NA	NA	ERKi:0.00091 + GSK3i:3.0 + mTORi:0.00024	3	3978.1	38935.2
R6	J17	J	17	PI3K	NonSelective	ERKi+GSK3i+mTORi	42050	1.08904	NA	NA	NA	0.000856285	NA	NA	0.000228343	3.02554	NA	NA	ERKi:0.00091 + GSK3i:3.0 + mTORi:0.00024	3	3955.2	38935.2
R7	J17	J	17	PI3K	NonSelective	ERKi+GSK3i+mTORi	38205	0.97378	NA	NA	NA	0.000856285	NA	NA	0.000228343	3.02554	NA	NA	ERKi:0.00091 + GSK3i:3.0 + mTORi:0.00024	3	3935.4	39127.8
R8	J17	J	17	PI3K	NonSelective	ERKi+GSK3i+mTORi	38196	0.966988	NA	NA	NA	0.000856285	NA	NA	0.000228343	3.02554	NA	NA	ERKi:0.00091 + GSK3i:3.0 + mTORi:0.00024	3	3932.2	39365.8
R1	J18	J	18	PI3K	NonSelective	ERKi+MEKi+RAFi	38948	0.993954	NA	0.017982	0.000285429	0.000570857	NA	NA	NA	NA	NA	NA	ERKi:0.00057 + MEKi:0.00034 + RAFi:0.018	3	3970.3	39160.8
R2	J18	J	18	PI3K	NonSelective	ERKi+MEKi+RAFi	37197	0.95891	NA	0.017982	0.000285429	0.000570857	NA	NA	NA	NA	NA	NA	ERKi:0.00057 + MEKi:0.00034 + RAFi:0.018	3	3939.2	38622.1
R3	J18	J	18	PI3K	NonSelective	ERKi+MEKi+RAFi	36470	0.964083	NA	0.017982	0.000285429	0.000570857	NA	NA	NA	NA	NA	NA	ERKi:0.00057 + MEKi:0.00034 + RAFi:0.018	3	3954.4	37681.4
R4	J18	J	18	PI3K	NonSelective	ERKi+MEKi+RAFi	35653	0.921509	NA	0.017982	0.000285429	0.000570857	NA	NA	NA	NA	NA	NA	ERKi:0.00057 + MEKi:0.00034 + RAFi:0.018	3	3952.6	38353.1
R5	J18	J	18	PI3K	NonSelective	ERKi+MEKi+RAFi	35500	0.90173	NA	0.017982	0.000285429	0.000570857	NA	NA	NA	NA	NA	NA	ERKi:0.00057 + MEKi:0.00034 + RAFi:0.018	3	3978.1	38935.2
R6	J18	J	18	PI3K	NonSelective	ERKi+MEKi+RAFi	38008	0.973492	NA	0.017982	0.000285429	0.000570857	NA	NA	NA	NA	NA	NA	ERKi:0.00057 + MEKi:0.00034 + RAFi:0.018	3	3955.2	38935.2
R7	J18	J	18	PI3K	NonSelective	ERKi+MEKi+RAFi	36669	0.930134	NA	0.017982	0.000285429	0.000570857	NA	NA	NA	NA	NA	NA	ERKi:0.00057 + MEKi:0.00034 + RAFi:0.018	3	3935.4	39127.8
R8	J18	J	18	PI3K	NonSelective	ERKi+MEKi+RAFi	39959	1.01674	NA	0.017982	0.000285429	0.000570857	NA	NA	NA	NA	NA	NA	ERKi:0.00057 + MEKi:0.00034 + RAFi:0.018	3	3932.2	39365.8
R1	J19	J	19	PI3K	NonSelective	ERKi+MEKi+mTORi	38880	0.992022	NA	NA	0.000285429	0.000570857	NA	NA	0.000256886	NA	NA	NA	ERKi:0.00070 + MEKi:0.00034 + mTORi:0.00026	3	3970.3	39160.8
R2	J19	J	19	PI3K	NonSelective	ERKi+MEKi+mTORi	38800	1.00513	NA	NA	0.000285429	0.000570857	NA	NA	0.000256886	NA	NA	NA	ERKi:0.00070 + MEKi:0.00034 + mTORi:0.00026	3	3939.2	38622.1
R3	J19	J	19	PI3K	NonSelective	ERKi+MEKi+mTORi	40159	1.07346	NA	NA	0.000285429	0.000570857	NA	NA	0.000256886	NA	NA	NA	ERKi:0.00070 + MEKi:0.00034 + mTORi:0.00026	3	3954.4	37681.4
R4	J19	J	19	PI3K	NonSelective	ERKi+MEKi+mTORi	39594	1.03607	NA	NA	0.000285429	0.000570857	NA	NA	0.000256886	NA	NA	NA	ERKi:0.00070 + MEKi:0.00034 + mTORi:0.00026	3	3952.6	38353.1
R5	J19	J	19	PI3K	NonSelective	ERKi+MEKi+mTORi	35089	0.889972	NA	NA	0.000285429	0.000570857	NA	NA	0.000256886	NA	NA	NA	ERKi:0.00070 + MEKi:0.00034 + mTORi:0.00026	3	3978.1	38935.2
R6	J19	J	19	PI3K	NonSelective	ERKi+MEKi+mTORi	37644	0.963086	NA	NA	0.000285429	0.000570857	NA	NA	0.000256886	NA	NA	NA	ERKi:0.00070 + MEKi:0.00034 + mTORi:0.00026	3	3955.2	38935.2
R7	J19	J	19	PI3K	NonSelective	ERKi+MEKi+mTORi	38316	0.976934	NA	NA	0.000285429	0.000570857	NA	NA	0.000256886	NA	NA	NA	ERKi:0.00070 + MEKi:0.00034 + mTORi:0.00026	3	3935.4	39127.8
R8	J19	J	19	PI3K	NonSelective	ERKi+MEKi+mTORi	39108	0.992726	NA	NA	0.000285429	0.000570857	NA	NA	0.000256886	NA	NA	NA	ERKi:0.00070 + MEKi:0.00034 + mTORi:0.00026	3	3932.2	39365.8
R1	J20	J	20	PI3K	NonSelective	ERKi+mTORi+RAFi	35187	0.887079	NA	0.017982	NA	0.00114171	NA	NA	0.000228343	NA	NA	NA	ERKi:0.0011 + RAFi:0.018 + mTORi:0.00023	3	3970.3	39160.8
R2	J20	J	20	PI3K	NonSelective	ERKi+mTORi+RAFi	34302	0.875439	NA	0.017982	NA	0.00114171	NA	NA	0.000228343	NA	NA	NA	ERKi:0.0011 + RAFi:0.018 + mTORi:0.00023	3	3939.2	38622.1
R3	J20	J	20	PI3K	NonSelective	ERKi+mTORi+RAFi	34921	0.918155	NA	0.017982	NA	0.00114171	NA	NA	0.000228343	NA	NA	NA	ERKi:0.0011 + RAFi:0.018 + mTORi:0.00023	3	3954.4	37681.4
R4	J20	J	20	PI3K	NonSelective	ERKi+mTORi+RAFi	32720	0.836249	NA	0.017982	NA	0.00114171	NA	NA	0.000228343	NA	NA	NA	ERKi:0.0011 + RAFi:0.018 + mTORi:0.00023	3	3952.6	38353.1
R5	J20	J	20	PI3K	NonSelective	ERKi+mTORi+RAFi	35560	0.903446	NA	0.017982	NA	0.00114171	NA	NA	0.000228343	NA	NA	NA	ERKi:0.0011 + RAFi:0.018 + mTORi:0.00023	3	3978.1	38935.2
R6	J20	J	20	PI3K	NonSelective	ERKi+mTORi+RAFi	36285	0.924235	NA	0.017982	NA	0.00114171	NA	NA	0.000228343	NA	NA	NA	ERKi:0.0011 + RAFi:0.018 + mTORi:0.00023	3	3955.2	38935.2
R7	J20	J	20	PI3K	NonSelective	ERKi+mTORi+RAFi	36824	0.934538	NA	0.017982	NA	0.00114171	NA	NA	0.000228343	NA	NA	NA	ERKi:0.0011 + RAFi:0.018 + mTORi:0.00023	3	3935.4	39127.8
R8	J20	J	20	PI3K	NonSelective	ERKi+mTORi+RAFi	39663	1.00839	NA	0.017982	NA	0.00114171	NA	NA	0.000228343	NA	NA	NA	ERKi:0.0011 + RAFi:0.018 + mTORi:0.00023	3	3932.2	39365.8
R1	J21	J	21	PI3K	NonSelective	GSK3i+IGF1Ri+MEKi	39243	1.00234	NA	NA	0.000285428	NA	NA	NA	NA	3.02554	0.131297	NA	GSK3i:3.0 + IGF1Ri:0.13 + MEKi:0.00034	3	3970.3	39160.8
R2	J21	J	21	PI3K	NonSelective	GSK3i+IGF1Ri+MEKi	35583	0.912374	NA	NA	0.000285428	NA	NA	NA	NA	3.02554	0.131297	NA	GSK3i:3.0 + IGF1Ri:0.13 + MEKi:0.00034	3	3939.2	38622.1
R3	J21	J	21	PI3K	NonSelective	GSK3i+IGF1Ri+MEKi	39785	1.06237	NA	NA	0.000285428	NA	NA	NA	NA	3.02554	0.131297	NA	GSK3i:3.0 + IGF1Ri:0.13 + MEKi:0.00034	3	3954.4	37681.4
R4	J21	J	21	PI3K	NonSelective	GSK3i+IGF1Ri+MEKi	36407	0.943427	NA	NA	0.000285428	NA	NA	NA	NA	3.02554	0.131297	NA	GSK3i:3.0 + IGF1Ri:0.13 + MEKi:0.00034	3	3952.6	38353.1
R5	J21	J	21	PI3K	NonSelective	GSK3i+IGF1Ri+MEKi	39045	1.00314	NA	NA	0.000285428	NA	NA	NA	NA	3.02554	0.131297	NA	GSK3i:3.0 + IGF1Ri:0.13 + MEKi:0.00034	3	3978.1	38935.2
R6	J21	J	21	PI3K	NonSelective	GSK3i+IGF1Ri+MEKi	42343	1.09742	NA	NA	0.000285428	NA	NA	NA	NA	3.02554	0.131297	NA	GSK3i:3.0 + IGF1Ri:0.13 + MEKi:0.00034	3	3955.2	38935.2
R7	J21	J	21	PI3K	NonSelective	GSK3i+IGF1Ri+MEKi	39546	1.01188	NA	NA	0.000285428	NA	NA	NA	NA	3.02554	0.131297	NA	GSK3i:3.0 + IGF1Ri:0.13 + MEKi:0.00034	3	3935.4	39127.8
R8	J21	J	21	PI3K	NonSelective	GSK3i+IGF1Ri+MEKi	37721	0.953582	NA	NA	0.000285428	NA	NA	NA	NA	3.02554	0.131297	NA	GSK3i:3.0 + IGF1Ri:0.13 + MEKi:0.00034	3	3932.2	39365.8
R1	J22	J	22	PI3K	NonSelective	GSK3i+PI3Ki	35552	0.897451	NA	NA	NA	NA	0.142714	NA	NA	3.02554	NA	NA	GSK3i:3.0 + PI3Ki:0.14	2	3970.3	39160.8
R2	J22	J	22	PI3K	NonSelective	GSK3i+PI3Ki	38893	1.00781	NA	NA	NA	NA	0.142714	NA	NA	3.02554	NA	NA	GSK3i:3.0 + PI3Ki:0.14	2	3939.2	38622.1
R3	J22	J	22	PI3K	NonSelective	GSK3i+PI3Ki	36962	0.978671	NA	NA	NA	NA	0.142714	NA	NA	3.02554	NA	NA	GSK3i:3.0 + PI3Ki:0.14	2	3954.4	37681.4
R4	J22	J	22	PI3K	NonSelective	GSK3i+PI3Ki	37699	0.980985	NA	NA	NA	NA	0.142714	NA	NA	3.02554	NA	NA	GSK3i:3.0 + PI3Ki:0.14	2	3952.6	38353.1
R5	J22	J	22	PI3K	NonSelective	GSK3i+PI3Ki	36928	0.94258	NA	NA	NA	NA	0.142714	NA	NA	3.02554	NA	NA	GSK3i:3.0 + PI3Ki:0.14	2	3978.1	38935.2
R6	J22	J	22	PI3K	NonSelective	GSK3i+PI3Ki	39947	1.02892	NA	NA	NA	NA	0.142714	NA	NA	3.02554	NA	NA	GSK3i:3.0 + PI3Ki:0.14	2	3955.2	38935.2
R7	J22	J	22	PI3K	NonSelective	GSK3i+PI3Ki	39436	1.00876	NA	NA	NA	NA	0.142714	NA	NA	3.02554	NA	NA	GSK3i:3.0 + PI3Ki:0.14	2	3935.4	39127.8
R8	J22	J	22	PI3K	NonSelective	GSK3i+PI3Ki	38949	0.988239	NA	NA	NA	NA	0.142714	NA	NA	3.02554	NA	NA	GSK3i:3.0 + PI3Ki:0.14	2	3932.2	39365.8
R1	K03	K	3	WT	NonSelective	GSK3i+MEKi+PI3Ki	34892	1.00552	NA	NA	0.000285428	NA	0.0856285	NA	NA	3.02554	NA	NA	GSK3i:3.0 + MEKi:0.00034 + PI3Ki:0.083	3	3977.5	34722.2
R2	K03	K	3	WT	NonSelective	GSK3i+MEKi+PI3Ki	34837	0.986933	NA	NA	0.000285428	NA	0.0856285	NA	NA	3.02554	NA	NA	GSK3i:3.0 + MEKi:0.00034 + PI3Ki:0.083	3	3927.1	35246.2
R3	K03	K	3	WT	NonSelective	GSK3i+MEKi+PI3Ki	35568	0.971401	NA	NA	0.000285428	NA	0.0856285	NA	NA	3.02554	NA	NA	GSK3i:3.0 + MEKi:0.00034 + PI3Ki:0.083	3	3983.9	36497.9
R4	K03	K	3	WT	NonSelective	GSK3i+MEKi+PI3Ki	34010	1.0149	NA	NA	0.000285428	NA	0.0856285	NA	NA	3.02554	NA	NA	GSK3i:3.0 + MEKi:0.00034 + PI3Ki:0.083	3	3899.4	33568
R5	K03	K	3	WT	NonSelective	GSK3i+MEKi+PI3Ki	36217	0.986078	NA	NA	0.000285428	NA	0.0856285	NA	NA	3.02554	NA	NA	GSK3i:3.0 + MEKi:0.00034 + PI3Ki:0.083	3	3998.1	36671.9
R6	K03	K	3	WT	NonSelective	GSK3i+MEKi+PI3Ki	36430	1.01345	NA	NA	0.000285428	NA	0.0856285	NA	NA	3.02554	NA	NA	GSK3i:3.0 + MEKi:0.00034 + PI3Ki:0.083	3	4002.3	35999.5
R7	K03	K	3	WT	NonSelective	GSK3i+MEKi+PI3Ki	34527	0.932586	NA	NA	0.000285428	NA	0.0856285	NA	NA	3.02554	NA	NA	GSK3i:3.0 + MEKi:0.00034 + PI3Ki:0.083	3	3950.8	36737.2
R8	K03	K	3	WT	NonSelective	GSK3i+MEKi+PI3Ki	36723	1.02601	NA	NA	0.000285428	NA	0.0856285	NA	NA	3.02554	NA	NA	GSK3i:3.0 + MEKi:0.00034 + PI3Ki:0.083	3	3933.5	35891.8
R1	K04	K	4	WT	NonSelective	GSK3i+MEKi+RAFi	35875	1.03749	NA	0.017982	0.000285428	NA	NA	NA	NA	3.02554	NA	NA	GSK3i:3.0 + MEKi:0.00034 + RAFi:0.018	3	3977.5	34722.2
R2	K04	K	4	WT	NonSelective	GSK3i+MEKi+RAFi	33579	0.946766	NA	0.017982	0.000285428	NA	NA	NA	NA	3.02554	NA	NA	GSK3i:3.0 + MEKi:0.00034 + RAFi:0.018	3	3927.1	35246.2
R3	K04	K	4	WT	NonSelective	GSK3i+MEKi+RAFi	34035	0.924252	NA	0.017982	0.000285428	NA	NA	NA	NA	3.02554	NA	NA	GSK3i:3.0 + MEKi:0.00034 + RAFi:0.018	3	3983.9	36497.9
R4	K04	K	4	WT	NonSelective	GSK3i+MEKi+RAFi	34499	1.03138	NA	0.017982	0.000285428	NA	NA	NA	NA	3.02554	NA	NA	GSK3i:3.0 + MEKi:0.00034 + RAFi:0.018	3	3899.4	33568
R5	K04	K	4	WT	NonSelective	GSK3i+MEKi+RAFi	35700	0.970255	NA	0.017982	0.000285428	NA	NA	NA	NA	3.02554	NA	NA	GSK3i:3.0 + MEKi:0.00034 + RAFi:0.018	3	3998.1	36671.9
R6	K04	K	4	WT	NonSelective	GSK3i+MEKi+RAFi	36437	1.01367	NA	0.017982	0.000285428	NA	NA	NA	NA	3.02554	NA	NA	GSK3i:3.0 + MEKi:0.00034 + RAFi:0.018	3	4002.3	35999.5
R7	K04	K	4	WT	NonSelective	GSK3i+MEKi+RAFi	34932	0.944939	NA	0.017982	0.000285428	NA	NA	NA	NA	3.02554	NA	NA	GSK3i:3.0 + MEKi:0.00034 + RAFi:0.018	3	3950.8	36737.2
R8	K04	K	4	WT	NonSelective	GSK3i+MEKi+RAFi	36334	1.01384	NA	0.017982	0.000285428	NA	NA	NA	NA	3.02554	NA	NA	GSK3i:3.0 + MEKi:0.00034 + RAFi:0.018	3	3933.5	35891.8
R1	K05	K	5	WT	NonSelective	GSK3i+MEKi+mTORi	33553	0.961969	NA	NA	0.000285429	NA	NA	NA	0.00351077	3.02554	NA	NA	GSK3i:3.0 + MEKi:0.00034 + mTORi:0.0035	3	3977.5	34722.2
R2	K05	K	5	WT	NonSelective	GSK3i+MEKi+mTORi	27901	0.765471	NA	NA	0.000285429	NA	NA	NA	0.00351077	3.02554	NA	NA	GSK3i:3.0 + MEKi:0.00034 + mTORi:0.0035	3	3927.1	35246.2
R3	K05	K	5	WT	NonSelective	GSK3i+MEKi+mTORi	30522	0.816206	NA	NA	0.000285429	NA	NA	NA	0.00351077	3.02554	NA	NA	GSK3i:3.0 + MEKi:0.00034 + mTORi:0.0035	3	3983.9	36497.9
R4	K05	K	5	WT	NonSelective	GSK3i+MEKi+mTORi	31403	0.927027	NA	NA	0.000285429	NA	NA	NA	0.00351077	3.02554	NA	NA	GSK3i:3.0 + MEKi:0.00034 + mTORi:0.0035	3	3899.4	33568
R5	K05	K	5	WT	NonSelective	GSK3i+MEKi+mTORi	32553	0.873939	NA	NA	0.000285429	NA	NA	NA	0.00351077	3.02554	NA	NA	GSK3i:3.0 + MEKi:0.00034 + mTORi:0.0035	3	3998.1	36671.9
R6	K05	K	5	WT	NonSelective	GSK3i+MEKi+mTORi	35365	0.98017	NA	NA	0.000285429	NA	NA	NA	0.00351077	3.02554	NA	NA	GSK3i:3.0 + MEKi:0.00034 + mTORi:0.0035	3	4002.3	35999.5
R7	K05	K	5	WT	NonSelective	GSK3i+MEKi+mTORi	33644	0.905655	NA	NA	0.000285429	NA	NA	NA	0.00351077	3.02554	NA	NA	GSK3i:3.0 + MEKi:0.00034 + mTORi:0.0035	3	3950.8	36737.2
R8	K05	K	5	WT	NonSelective	GSK3i+MEKi+mTORi	34760	0.964587	NA	NA	0.000285429	NA	NA	NA	0.00351077	3.02554	NA	NA	GSK3i:3.0 + MEKi:0.00034 + mTORi:0.0035	3	3933.5	35891.8
R1	K06	K	6	WT	NonSelective	GSK3i+PI3Ki+RAFi	34179	0.98233	NA	0.017982	NA	NA	0.142714	NA	NA	3.02554	NA	NA	GSK3i:3.0 + PI3Ki:0.14 + RAFi:0.018	3	3977.5	34722.2
R2	K06	K	6	WT	NonSelective	GSK3i+PI3Ki+RAFi	32281	0.905322	NA	0.017982	NA	NA	0.142714	NA	NA	3.02554	NA	NA	GSK3i:3.0 + PI3Ki:0.14 + RAFi:0.018	3	3927.1	35246.2
R3	K06	K	6	WT	NonSelective	GSK3i+PI3Ki+RAFi	32252	0.869414	NA	0.017982	NA	NA	0.142714	NA	NA	3.02554	NA	NA	GSK3i:3.0 + PI3Ki:0.14 + RAFi:0.018	3	3983.9	36497.9
R4	K06	K	6	WT	NonSelective	GSK3i+PI3Ki+RAFi	32727	0.971654	NA	0.017982	NA	NA	0.142714	NA	NA	3.02554	NA	NA	GSK3i:3.0 + PI3Ki:0.14 + RAFi:0.018	3	3899.4	33568
R5	K06	K	6	WT	NonSelective	GSK3i+PI3Ki+RAFi	33393	0.899648	NA	0.017982	NA	NA	0.142714	NA	NA	3.02554	NA	NA	GSK3i:3.0 + PI3Ki:0.14 + RAFi:0.018	3	3998.1	36671.9
R6	K06	K	6	WT	NonSelective	GSK3i+PI3Ki+RAFi	36349	1.01092	NA	0.017982	NA	NA	0.142714	NA	NA	3.02554	NA	NA	GSK3i:3.0 + PI3Ki:0.14 + RAFi:0.018	3	4002.3	35999.5
R7	K06	K	6	WT	NonSelective	GSK3i+PI3Ki+RAFi	32439	0.868902	NA	0.017982	NA	NA	0.142714	NA	NA	3.02554	NA	NA	GSK3i:3.0 + PI3Ki:0.14 + RAFi:0.018	3	3950.8	36737.2
R8	K06	K	6	WT	NonSelective	GSK3i+PI3Ki+RAFi	31596	0.865582	NA	0.017982	NA	NA	0.142714	NA	NA	3.02554	NA	NA	GSK3i:3.0 + PI3Ki:0.14 + RAFi:0.018	3	3933.5	35891.8
R1	K07	K	7	WT	NonSelective	GSK3i+mTORi+PI3Ki	32379	0.923784	NA	NA	NA	NA	0.131297	NA	0.00351077	3.02554	NA	NA	GSK3i:3.0 + PI3Ki:0.13 + mTORi:0.0035	3	3977.5	34722.2
R2	K07	K	7	WT	NonSelective	GSK3i+mTORi+PI3Ki	29661	0.821667	NA	NA	NA	NA	0.131297	NA	0.00351077	3.02554	NA	NA	GSK3i:3.0 + PI3Ki:0.13 + mTORi:0.0035	3	3927.1	35246.2
R3	K07	K	7	WT	NonSelective	GSK3i+mTORi+PI3Ki	32775	0.885499	NA	NA	NA	NA	0.131297	NA	0.00351077	3.02554	NA	NA	GSK3i:3.0 + PI3Ki:0.13 + mTORi:0.0035	3	3983.9	36497.9
R4	K07	K	7	WT	NonSelective	GSK3i+mTORi+PI3Ki	32020	0.947824	NA	NA	NA	NA	0.131297	NA	0.00351077	3.02554	NA	NA	GSK3i:3.0 + PI3Ki:0.13 + mTORi:0.0035	3	3899.4	33568
R5	K07	K	7	WT	NonSelective	GSK3i+mTORi+PI3Ki	31321	0.836233	NA	NA	NA	NA	0.131297	NA	0.00351077	3.02554	NA	NA	GSK3i:3.0 + PI3Ki:0.13 + mTORi:0.0035	3	3998.1	36671.9
R6	K07	K	7	WT	NonSelective	GSK3i+mTORi+PI3Ki	32964	0.905132	NA	NA	NA	NA	0.131297	NA	0.00351077	3.02554	NA	NA	GSK3i:3.0 + PI3Ki:0.13 + mTORi:0.0035	3	4002.3	35999.5
R7	K07	K	7	WT	NonSelective	GSK3i+mTORi+PI3Ki	33271	0.894278	NA	NA	NA	NA	0.131297	NA	0.00351077	3.02554	NA	NA	GSK3i:3.0 + PI3Ki:0.13 + mTORi:0.0035	3	3950.8	36737.2
R8	K07	K	7	WT	NonSelective	GSK3i+mTORi+PI3Ki	33111	0.912988	NA	NA	NA	NA	0.131297	NA	0.00351077	3.02554	NA	NA	GSK3i:3.0 + PI3Ki:0.13 + mTORi:0.0035	3	3933.5	35891.8
R1	K08	K	8	WT	NonSelective	GSK3i+mTORi+RAFi	30857	0.874279	NA	0.017982	NA	NA	NA	NA	0.00351077	3.02554	NA	NA	GSK3i:3.0 + RAFi:0.018 + mTORi:0.0035	3	3977.5	34722.2
R2	K08	K	8	WT	NonSelective	GSK3i+mTORi+RAFi	32147	0.901043	NA	0.017982	NA	NA	NA	NA	0.00351077	3.02554	NA	NA	GSK3i:3.0 + RAFi:0.018 + mTORi:0.0035	3	3927.1	35246.2
R3	K08	K	8	WT	NonSelective	GSK3i+mTORi+RAFi	34795	0.947626	NA	0.017982	NA	NA	NA	NA	0.00351077	3.02554	NA	NA	GSK3i:3.0 + RAFi:0.018 + mTORi:0.0035	3	3983.9	36497.9
R4	K08	K	8	WT	NonSelective	GSK3i+mTORi+RAFi	31584	0.933128	NA	0.017982	NA	NA	NA	NA	0.00351077	3.02554	NA	NA	GSK3i:3.0 + RAFi:0.018 + mTORi:0.0035	3	3899.4	33568
R5	K08	K	8	WT	NonSelective	GSK3i+mTORi+RAFi	33330	0.89772	NA	0.017982	NA	NA	NA	NA	0.00351077	3.02554	NA	NA	GSK3i:3.0 + RAFi:0.018 + mTORi:0.0035	3	3998.1	36671.9
R6	K08	K	8	WT	NonSelective	GSK3i+mTORi+RAFi	31012	0.844127	NA	0.017982	NA	NA	NA	NA	0.00351077	3.02554	NA	NA	GSK3i:3.0 + RAFi:0.018 + mTORi:0.0035	3	4002.3	35999.5
R7	K08	K	8	WT	NonSelective	GSK3i+mTORi+RAFi	31202	0.831173	NA	0.017982	NA	NA	NA	NA	0.00351077	3.02554	NA	NA	GSK3i:3.0 + RAFi:0.018 + mTORi:0.0035	3	3950.8	36737.2
R8	K08	K	8	WT	NonSelective	GSK3i+mTORi+RAFi	34432	0.954323	NA	0.017982	NA	NA	NA	NA	0.00351077	3.02554	NA	NA	GSK3i:3.0 + RAFi:0.018 + mTORi:0.0035	3	3933.5	35891.8
R1	K09	K	9	WT	NonSelective	MEKi+PI3Ki	35097	1.01219	NA	NA	0.000285428	NA	0.142714	NA	NA	NA	NA	NA	MEKi:0.00034 + PI3Ki:0.14	2	3977.5	34722.2
R2	K09	K	9	WT	NonSelective	MEKi+PI3Ki	31105	0.867773	NA	NA	0.000285428	NA	0.142714	NA	NA	NA	NA	NA	MEKi:0.00034 + PI3Ki:0.14	2	3927.1	35246.2
R3	K09	K	9	WT	NonSelective	MEKi+PI3Ki	33549	0.909304	NA	NA	0.000285428	NA	0.142714	NA	NA	NA	NA	NA	MEKi:0.00034 + PI3Ki:0.14	2	3983.9	36497.9
R4	K09	K	9	WT	NonSelective	MEKi+PI3Ki	33083	0.983653	NA	NA	0.000285428	NA	0.142714	NA	NA	NA	NA	NA	MEKi:0.00034 + PI3Ki:0.14	2	3899.4	33568
R5	K09	K	9	WT	NonSelective	MEKi+PI3Ki	35907	0.976591	NA	NA	0.000285428	NA	0.142714	NA	NA	NA	NA	NA	MEKi:0.00034 + PI3Ki:0.14	2	3998.1	36671.9
R6	K09	K	9	WT	NonSelective	MEKi+PI3Ki	34686	0.95895	NA	NA	0.000285428	NA	0.142714	NA	NA	NA	NA	NA	MEKi:0.00034 + PI3Ki:0.14	2	4002.3	35999.5
R7	K09	K	9	WT	NonSelective	MEKi+PI3Ki	34846	0.942316	NA	NA	0.000285428	NA	0.142714	NA	NA	NA	NA	NA	MEKi:0.00034 + PI3Ki:0.14	2	3950.8	36737.2
R8	K09	K	9	WT	NonSelective	MEKi+PI3Ki	34857	0.967622	NA	NA	0.000285428	NA	0.142714	NA	NA	NA	NA	NA	MEKi:0.00034 + PI3Ki:0.14	2	3933.5	35891.8
R1	K10	K	10	WT	NonSelective	IGF1Ri+MEKi+RAFi	29905	0.843315	NA	0.017982	0.000285429	NA	NA	NA	NA	NA	0.17982	NA	IGF1Ri:0.18 + MEKi:0.00034 + RAFi:0.018	3	3977.5	34722.2
R2	K10	K	10	WT	NonSelective	IGF1Ri+MEKi+RAFi	31105	0.867773	NA	0.017982	0.000285429	NA	NA	NA	NA	NA	0.17982	NA	IGF1Ri:0.18 + MEKi:0.00034 + RAFi:0.018	3	3927.1	35246.2
R3	K10	K	10	WT	NonSelective	IGF1Ri+MEKi+RAFi	32823	0.886976	NA	0.017982	0.000285429	NA	NA	NA	NA	NA	0.17982	NA	IGF1Ri:0.18 + MEKi:0.00034 + RAFi:0.018	3	3983.9	36497.9
R4	K10	K	10	WT	NonSelective	IGF1Ri+MEKi+RAFi	33698	1.00438	NA	0.017982	0.000285429	NA	NA	NA	NA	NA	0.17982	NA	IGF1Ri:0.18 + MEKi:0.00034 + RAFi:0.018	3	3899.4	33568
R5	K10	K	10	WT	NonSelective	IGF1Ri+MEKi+RAFi	30196	0.801802	NA	0.017982	0.000285429	NA	NA	NA	NA	NA	0.17982	NA	IGF1Ri:0.18 + MEKi:0.00034 + RAFi:0.018	3	3998.1	36671.9
R6	K10	K	10	WT	NonSelective	IGF1Ri+MEKi+RAFi	33613	0.925415	NA	0.017982	0.000285429	NA	NA	NA	NA	NA	0.17982	NA	IGF1Ri:0.18 + MEKi:0.00034 + RAFi:0.018	3	4002.3	35999.5
R7	K10	K	10	WT	NonSelective	IGF1Ri+MEKi+RAFi	31091	0.827787	NA	0.017982	0.000285429	NA	NA	NA	NA	NA	0.17982	NA	IGF1Ri:0.18 + MEKi:0.00034 + RAFi:0.018	3	3950.8	36737.2
R8	K10	K	10	WT	NonSelective	IGF1Ri+MEKi+RAFi	30041	0.816925	NA	0.017982	0.000285429	NA	NA	NA	NA	NA	0.17982	NA	IGF1Ri:0.18 + MEKi:0.00034 + RAFi:0.018	3	3933.5	35891.8
R1	K11	K	11	WT	NonSelective	IGF1Ri+MEKi+mTORi	30213	0.853333	NA	NA	0.000285429	NA	NA	NA	0.00351077	NA	0.131297	NA	IGF1Ri:0.13 + MEKi:0.00034 + mTORi:0.0035	3	3977.5	34722.2
R2	K11	K	11	WT	NonSelective	IGF1Ri+MEKi+mTORi	29695	0.822752	NA	NA	0.000285429	NA	NA	NA	0.00351077	NA	0.131297	NA	IGF1Ri:0.13 + MEKi:0.00034 + mTORi:0.0035	3	3927.1	35246.2
R3	K11	K	11	WT	NonSelective	IGF1Ri+MEKi+mTORi	32496	0.876918	NA	NA	0.000285429	NA	NA	NA	0.00351077	NA	0.131297	NA	IGF1Ri:0.13 + MEKi:0.00034 + mTORi:0.0035	3	3983.9	36497.9
R4	K11	K	11	WT	NonSelective	IGF1Ri+MEKi+mTORi	31043	0.914893	NA	NA	0.000285429	NA	NA	NA	0.00351077	NA	0.131297	NA	IGF1Ri:0.13 + MEKi:0.00034 + mTORi:0.0035	3	3899.4	33568
R5	K11	K	11	WT	NonSelective	IGF1Ri+MEKi+mTORi	28734	0.757057	NA	NA	0.000285429	NA	NA	NA	0.00351077	NA	0.131297	NA	IGF1Ri:0.13 + MEKi:0.00034 + mTORi:0.0035	3	3998.1	36671.9
R6	K11	K	11	WT	NonSelective	IGF1Ri+MEKi+mTORi	28389	0.762151	NA	NA	0.000285429	NA	NA	NA	0.00351077	NA	0.131297	NA	IGF1Ri:0.13 + MEKi:0.00034 + mTORi:0.0035	3	4002.3	35999.5
R7	K11	K	11	WT	NonSelective	IGF1Ri+MEKi+mTORi	31598	0.843251	NA	NA	0.000285429	NA	NA	NA	0.00351077	NA	0.131297	NA	IGF1Ri:0.13 + MEKi:0.00034 + mTORi:0.0035	3	3950.8	36737.2
R8	K11	K	11	WT	NonSelective	IGF1Ri+MEKi+mTORi	33866	0.936613	NA	NA	0.000285429	NA	NA	NA	0.00351077	NA	0.131297	NA	IGF1Ri:0.13 + MEKi:0.00034 + mTORi:0.0035	3	3933.5	35891.8
R1	K12	K	12	WT	Control	PAO	3940	-0.00121972	NA	NA	NA	NA	NA	NA	NA	NA	NA	9.99001	PAO	0	3977.5	34722.2
R2	K12	K	12	WT	Control	PAO	3910	-0.000545992	NA	NA	NA	NA	NA	NA	NA	NA	NA	9.99001	PAO	0	3927.1	35246.2
R3	K12	K	12	WT	Control	PAO	3972	-0.000365996	NA	NA	NA	NA	NA	NA	NA	NA	NA	9.99001	PAO	0	3983.9	36497.9
R4	K12	K	12	WT	Control	PAO	3855	-0.00149653	NA	NA	NA	NA	NA	NA	NA	NA	NA	9.99001	PAO	0	3899.4	33568
R5	K12	K	12	WT	Control	PAO	3942	-0.00171697	NA	NA	NA	NA	NA	NA	NA	NA	NA	9.99001	PAO	0	3998.1	36671.9
R6	K12	K	12	WT	Control	PAO	3910	-0.00288463	NA	NA	NA	NA	NA	NA	NA	NA	NA	9.99001	PAO	0	4002.3	35999.5
R7	K12	K	12	WT	Control	PAO	3939	-0.000359905	NA	NA	NA	NA	NA	NA	NA	NA	NA	9.99001	PAO	0	3950.8	36737.2
R8	K12	K	12	WT	Control	PAO	3895	-0.0012047	NA	NA	NA	NA	NA	NA	NA	NA	NA	9.99001	PAO	0	3933.5	35891.8
R1	K13	K	13	PI3K	Control	PAO	3975	0.000133559	NA	NA	NA	NA	NA	NA	NA	NA	NA	9.99001	PAO	0	3970.3	39160.8
R2	K13	K	13	PI3K	Control	PAO	3860	-0.00228354	NA	NA	NA	NA	NA	NA	NA	NA	NA	9.99001	PAO	0	3939.2	38622.1
R3	K13	K	13	PI3K	Control	PAO	3946	-0.000249059	NA	NA	NA	NA	NA	NA	NA	NA	NA	9.99001	PAO	0	3954.4	37681.4
R4	K13	K	13	PI3K	Control	PAO	3971	0.000534876	NA	NA	NA	NA	NA	NA	NA	NA	NA	9.99001	PAO	0	3952.6	38353.1
R5	K13	K	13	PI3K	Control	PAO	3945	-0.000946874	NA	NA	NA	NA	NA	NA	NA	NA	NA	9.99001	PAO	0	3978.1	38935.2
R6	K13	K	13	PI3K	Control	PAO	3953	-6.2893e-05	NA	NA	NA	NA	NA	NA	NA	NA	NA	9.99001	PAO	0	3955.2	38935.2
R7	K13	K	13	PI3K	Control	PAO	3912	-0.000664917	NA	NA	NA	NA	NA	NA	NA	NA	NA	9.99001	PAO	0	3935.4	39127.8
R8	K13	K	13	PI3K	Control	PAO	3885	-0.00133207	NA	NA	NA	NA	NA	NA	NA	NA	NA	9.99001	PAO	0	3932.2	39365.8
R1	K14	K	14	PI3K	NonSelective	GSK3i+MEKi+PI3Ki	37942	0.965367	NA	NA	0.000285428	NA	0.0856285	NA	NA	3.02554	NA	NA	GSK3i:3.0 + MEKi:0.00034 + PI3Ki:0.083	3	3970.3	39160.8
R2	K14	K	14	PI3K	NonSelective	GSK3i+MEKi+PI3Ki	36874	0.949597	NA	NA	0.000285428	NA	0.0856285	NA	NA	3.02554	NA	NA	GSK3i:3.0 + MEKi:0.00034 + PI3Ki:0.083	3	3939.2	38622.1
R3	K14	K	14	PI3K	NonSelective	GSK3i+MEKi+PI3Ki	37642	0.998833	NA	NA	0.000285428	NA	0.0856285	NA	NA	3.02554	NA	NA	GSK3i:3.0 + MEKi:0.00034 + PI3Ki:0.083	3	3954.4	37681.4
R4	K14	K	14	PI3K	NonSelective	GSK3i+MEKi+PI3Ki	39805	1.04221	NA	NA	0.000285428	NA	0.0856285	NA	NA	3.02554	NA	NA	GSK3i:3.0 + MEKi:0.00034 + PI3Ki:0.083	3	3952.6	38353.1
R5	K14	K	14	PI3K	NonSelective	GSK3i+MEKi+PI3Ki	35361	0.897753	NA	NA	0.000285428	NA	0.0856285	NA	NA	3.02554	NA	NA	GSK3i:3.0 + MEKi:0.00034 + PI3Ki:0.083	3	3978.1	38935.2
R6	K14	K	14	PI3K	NonSelective	GSK3i+MEKi+PI3Ki	39044	1.00311	NA	NA	0.000285428	NA	0.0856285	NA	NA	3.02554	NA	NA	GSK3i:3.0 + MEKi:0.00034 + PI3Ki:0.083	3	3955.2	38935.2
R7	K14	K	14	PI3K	NonSelective	GSK3i+MEKi+PI3Ki	36133	0.914903	NA	NA	0.000285428	NA	0.0856285	NA	NA	3.02554	NA	NA	GSK3i:3.0 + MEKi:0.00034 + PI3Ki:0.083	3	3935.4	39127.8
R8	K14	K	14	PI3K	NonSelective	GSK3i+MEKi+PI3Ki	38251	0.96854	NA	NA	0.000285428	NA	0.0856285	NA	NA	3.02554	NA	NA	GSK3i:3.0 + MEKi:0.00034 + PI3Ki:0.083	3	3932.2	39365.8
R1	K15	K	15	PI3K	NonSelective	GSK3i+MEKi+RAFi	37937	0.965225	NA	0.017982	0.000285428	NA	NA	NA	NA	3.02554	NA	NA	GSK3i:3.0 + MEKi:0.00034 + RAFi:0.018	3	3970.3	39160.8
R2	K15	K	15	PI3K	NonSelective	GSK3i+MEKi+RAFi	36359	0.934748	NA	0.017982	0.000285428	NA	NA	NA	NA	3.02554	NA	NA	GSK3i:3.0 + MEKi:0.00034 + RAFi:0.018	3	3939.2	38622.1
R3	K15	K	15	PI3K	NonSelective	GSK3i+MEKi+RAFi	35824	0.944929	NA	0.017982	0.000285428	NA	NA	NA	NA	3.02554	NA	NA	GSK3i:3.0 + MEKi:0.00034 + RAFi:0.018	3	3954.4	37681.4
R4	K15	K	15	PI3K	NonSelective	GSK3i+MEKi+RAFi	38701	1.01011	NA	0.017982	0.000285428	NA	NA	NA	NA	3.02554	NA	NA	GSK3i:3.0 + MEKi:0.00034 + RAFi:0.018	3	3952.6	38353.1
R5	K15	K	15	PI3K	NonSelective	GSK3i+MEKi+RAFi	36949	0.94318	NA	0.017982	0.000285428	NA	NA	NA	NA	3.02554	NA	NA	GSK3i:3.0 + MEKi:0.00034 + RAFi:0.018	3	3978.1	38935.2
R6	K15	K	15	PI3K	NonSelective	GSK3i+MEKi+RAFi	38357	0.983469	NA	0.017982	0.000285428	NA	NA	NA	NA	3.02554	NA	NA	GSK3i:3.0 + MEKi:0.00034 + RAFi:0.018	3	3955.2	38935.2
R7	K15	K	15	PI3K	NonSelective	GSK3i+MEKi+RAFi	37320	0.948632	NA	0.017982	0.000285428	NA	NA	NA	NA	3.02554	NA	NA	GSK3i:3.0 + MEKi:0.00034 + RAFi:0.018	3	3935.4	39127.8
R8	K15	K	15	PI3K	NonSelective	GSK3i+MEKi+RAFi	37650	0.951578	NA	0.017982	0.000285428	NA	NA	NA	NA	3.02554	NA	NA	GSK3i:3.0 + MEKi:0.00034 + RAFi:0.018	3	3932.2	39365.8
R1	K16	K	16	PI3K	NonSelective	GSK3i+MEKi+mTORi	35915	0.907766	NA	NA	0.000285429	NA	NA	NA	0.00351077	3.02554	NA	NA	GSK3i:3.0 + MEKi:0.00034 + mTORi:0.0035	3	3970.3	39160.8
R2	K16	K	16	PI3K	NonSelective	GSK3i+MEKi+mTORi	33715	0.858515	NA	NA	0.000285429	NA	NA	NA	0.00351077	3.02554	NA	NA	GSK3i:3.0 + MEKi:0.00034 + mTORi:0.0035	3	3939.2	38622.1
R3	K16	K	16	PI3K	NonSelective	GSK3i+MEKi+mTORi	36587	0.967552	NA	NA	0.000285429	NA	NA	NA	0.00351077	3.02554	NA	NA	GSK3i:3.0 + MEKi:0.00034 + mTORi:0.0035	3	3954.4	37681.4
R4	K16	K	16	PI3K	NonSelective	GSK3i+MEKi+mTORi	37273	0.968601	NA	NA	0.000285429	NA	NA	NA	0.00351077	3.02554	NA	NA	GSK3i:3.0 + MEKi:0.00034 + mTORi:0.0035	3	3952.6	38353.1
R5	K16	K	16	PI3K	NonSelective	GSK3i+MEKi+mTORi	35864	0.912142	NA	NA	0.000285429	NA	NA	NA	0.00351077	3.02554	NA	NA	GSK3i:3.0 + MEKi:0.00034 + mTORi:0.0035	3	3978.1	38935.2
R6	K16	K	16	PI3K	NonSelective	GSK3i+MEKi+mTORi	32938	0.828552	NA	NA	0.000285429	NA	NA	NA	0.00351077	3.02554	NA	NA	GSK3i:3.0 + MEKi:0.00034 + mTORi:0.0035	3	3955.2	38935.2
R7	K16	K	16	PI3K	NonSelective	GSK3i+MEKi+mTORi	33617	0.843411	NA	NA	0.000285429	NA	NA	NA	0.00351077	3.02554	NA	NA	GSK3i:3.0 + MEKi:0.00034 + mTORi:0.0035	3	3935.4	39127.8
R8	K16	K	16	PI3K	NonSelective	GSK3i+MEKi+mTORi	36363	0.915257	NA	NA	0.000285429	NA	NA	NA	0.00351077	3.02554	NA	NA	GSK3i:3.0 + MEKi:0.00034 + mTORi:0.0035	3	3932.2	39365.8
R1	K17	K	17	PI3K	NonSelective	GSK3i+PI3Ki+RAFi	39021	0.996029	NA	0.017982	NA	NA	0.142714	NA	NA	3.02554	NA	NA	GSK3i:3.0 + PI3Ki:0.14 + RAFi:0.018	3	3970.3	39160.8
R2	K17	K	17	PI3K	NonSelective	GSK3i+PI3Ki+RAFi	35527	0.910759	NA	0.017982	NA	NA	0.142714	NA	NA	3.02554	NA	NA	GSK3i:3.0 + PI3Ki:0.14 + RAFi:0.018	3	3939.2	38622.1
R3	K17	K	17	PI3K	NonSelective	GSK3i+PI3Ki+RAFi	37685	1.00011	NA	0.017982	NA	NA	0.142714	NA	NA	3.02554	NA	NA	GSK3i:3.0 + PI3Ki:0.14 + RAFi:0.018	3	3954.4	37681.4
R4	K17	K	17	PI3K	NonSelective	GSK3i+PI3Ki+RAFi	33484	0.858458	NA	0.017982	NA	NA	0.142714	NA	NA	3.02554	NA	NA	GSK3i:3.0 + PI3Ki:0.14 + RAFi:0.018	3	3952.6	38353.1
R5	K17	K	17	PI3K	NonSelective	GSK3i+PI3Ki+RAFi	37819	0.968068	NA	0.017982	NA	NA	0.142714	NA	NA	3.02554	NA	NA	GSK3i:3.0 + PI3Ki:0.14 + RAFi:0.018	3	3978.1	38935.2
R6	K17	K	17	PI3K	NonSelective	GSK3i+PI3Ki+RAFi	35507	0.901994	NA	0.017982	NA	NA	0.142714	NA	NA	3.02554	NA	NA	GSK3i:3.0 + PI3Ki:0.14 + RAFi:0.018	3	3955.2	38935.2
R7	K17	K	17	PI3K	NonSelective	GSK3i+PI3Ki+RAFi	37041	0.940704	NA	0.017982	NA	NA	0.142714	NA	NA	3.02554	NA	NA	GSK3i:3.0 + PI3Ki:0.14 + RAFi:0.018	3	3935.4	39127.8
R8	K17	K	17	PI3K	NonSelective	GSK3i+PI3Ki+RAFi	36980	0.93267	NA	0.017982	NA	NA	0.142714	NA	NA	3.02554	NA	NA	GSK3i:3.0 + PI3Ki:0.14 + RAFi:0.018	3	3932.2	39365.8
R1	K18	K	18	PI3K	NonSelective	GSK3i+mTORi+PI3Ki	35764	0.903475	NA	NA	NA	NA	0.131297	NA	0.00351077	3.02554	NA	NA	GSK3i:3.0 + PI3Ki:0.13 + mTORi:0.0035	3	3970.3	39160.8
R2	K18	K	18	PI3K	NonSelective	GSK3i+mTORi+PI3Ki	33533	0.853267	NA	NA	NA	NA	0.131297	NA	0.00351077	3.02554	NA	NA	GSK3i:3.0 + PI3Ki:0.13 + mTORi:0.0035	3	3939.2	38622.1
R3	K18	K	18	PI3K	NonSelective	GSK3i+mTORi+PI3Ki	31765	0.82458	NA	NA	NA	NA	0.131297	NA	0.00351077	3.02554	NA	NA	GSK3i:3.0 + PI3Ki:0.13 + mTORi:0.0035	3	3954.4	37681.4
R4	K18	K	18	PI3K	NonSelective	GSK3i+mTORi+PI3Ki	36682	0.951422	NA	NA	NA	NA	0.131297	NA	0.00351077	3.02554	NA	NA	GSK3i:3.0 + PI3Ki:0.13 + mTORi:0.0035	3	3952.6	38353.1
R5	K18	K	18	PI3K	NonSelective	GSK3i+mTORi+PI3Ki	37019	0.945183	NA	NA	NA	NA	0.131297	NA	0.00351077	3.02554	NA	NA	GSK3i:3.0 + PI3Ki:0.13 + mTORi:0.0035	3	3978.1	38935.2
R6	K18	K	18	PI3K	NonSelective	GSK3i+mTORi+PI3Ki	35779	0.90977	NA	NA	NA	NA	0.131297	NA	0.00351077	3.02554	NA	NA	GSK3i:3.0 + PI3Ki:0.13 + mTORi:0.0035	3	3955.2	38935.2
R7	K18	K	18	PI3K	NonSelective	GSK3i+mTORi+PI3Ki	34080	0.856567	NA	NA	NA	NA	0.131297	NA	0.00351077	3.02554	NA	NA	GSK3i:3.0 + PI3Ki:0.13 + mTORi:0.0035	3	3935.4	39127.8
R8	K18	K	18	PI3K	NonSelective	GSK3i+mTORi+PI3Ki	35826	0.900102	NA	NA	NA	NA	0.131297	NA	0.00351077	3.02554	NA	NA	GSK3i:3.0 + PI3Ki:0.13 + mTORi:0.0035	3	3932.2	39365.8
R1	K19	K	19	PI3K	NonSelective	GSK3i+mTORi+RAFi	36001	0.91021	NA	0.017982	NA	NA	NA	NA	0.00351077	3.02554	NA	NA	GSK3i:3.0 + RAFi:0.018 + mTORi:0.0035	3	3970.3	39160.8
R2	K19	K	19	PI3K	NonSelective	GSK3i+mTORi+RAFi	33412	0.849778	NA	0.017982	NA	NA	NA	NA	0.00351077	3.02554	NA	NA	GSK3i:3.0 + RAFi:0.018 + mTORi:0.0035	3	3939.2	38622.1
R3	K19	K	19	PI3K	NonSelective	GSK3i+mTORi+RAFi	33687	0.881567	NA	0.017982	NA	NA	NA	NA	0.00351077	3.02554	NA	NA	GSK3i:3.0 + RAFi:0.018 + mTORi:0.0035	3	3954.4	37681.4
R4	K19	K	19	PI3K	NonSelective	GSK3i+mTORi+RAFi	35812	0.926131	NA	0.017982	NA	NA	NA	NA	0.00351077	3.02554	NA	NA	GSK3i:3.0 + RAFi:0.018 + mTORi:0.0035	3	3952.6	38353.1
R5	K19	K	19	PI3K	NonSelective	GSK3i+mTORi+RAFi	38012	0.973589	NA	0.017982	NA	NA	NA	NA	0.00351077	3.02554	NA	NA	GSK3i:3.0 + RAFi:0.018 + mTORi:0.0035	3	3978.1	38935.2
R6	K19	K	19	PI3K	NonSelective	GSK3i+mTORi+RAFi	34215	0.865059	NA	0.017982	NA	NA	NA	NA	0.00351077	3.02554	NA	NA	GSK3i:3.0 + RAFi:0.018 + mTORi:0.0035	3	3955.2	38935.2
R7	K19	K	19	PI3K	NonSelective	GSK3i+mTORi+RAFi	33101	0.828748	NA	0.017982	NA	NA	NA	NA	0.00351077	3.02554	NA	NA	GSK3i:3.0 + RAFi:0.018 + mTORi:0.0035	3	3935.4	39127.8
R8	K19	K	19	PI3K	NonSelective	GSK3i+mTORi+RAFi	36599	0.921917	NA	0.017982	NA	NA	NA	NA	0.00351077	3.02554	NA	NA	GSK3i:3.0 + RAFi:0.018 + mTORi:0.0035	3	3932.2	39365.8
R1	K20	K	20	PI3K	NonSelective	MEKi+PI3Ki	37028	0.939394	NA	NA	0.000285428	NA	0.142714	NA	NA	NA	NA	NA	MEKi:0.00034 + PI3Ki:0.14	2	3970.3	39160.8
R2	K20	K	20	PI3K	NonSelective	MEKi+PI3Ki	37345	0.963177	NA	NA	0.000285428	NA	0.142714	NA	NA	NA	NA	NA	MEKi:0.00034 + PI3Ki:0.14	2	3939.2	38622.1
R3	K20	K	20	PI3K	NonSelective	MEKi+PI3Ki	37666	0.999544	NA	NA	0.000285428	NA	0.142714	NA	NA	NA	NA	NA	MEKi:0.00034 + PI3Ki:0.14	2	3954.4	37681.4
R4	K20	K	20	PI3K	NonSelective	MEKi+PI3Ki	36902	0.957817	NA	NA	0.000285428	NA	0.142714	NA	NA	NA	NA	NA	MEKi:0.00034 + PI3Ki:0.14	2	3952.6	38353.1
R5	K20	K	20	PI3K	NonSelective	MEKi+PI3Ki	34393	0.870062	NA	NA	0.000285428	NA	0.142714	NA	NA	NA	NA	NA	MEKi:0.00034 + PI3Ki:0.14	2	3978.1	38935.2
R6	K20	K	20	PI3K	NonSelective	MEKi+PI3Ki	40206	1.03633	NA	NA	0.000285428	NA	0.142714	NA	NA	NA	NA	NA	MEKi:0.00034 + PI3Ki:0.14	2	3955.2	38935.2
R7	K20	K	20	PI3K	NonSelective	MEKi+PI3Ki	36207	0.917006	NA	NA	0.000285428	NA	0.142714	NA	NA	NA	NA	NA	MEKi:0.00034 + PI3Ki:0.14	2	3935.4	39127.8
R8	K20	K	20	PI3K	NonSelective	MEKi+PI3Ki	38493	0.975369	NA	NA	0.000285428	NA	0.142714	NA	NA	NA	NA	NA	MEKi:0.00034 + PI3Ki:0.14	2	3932.2	39365.8
R1	K21	K	21	PI3K	NonSelective	IGF1Ri+MEKi+RAFi	33977	0.852694	NA	0.017982	0.000285429	NA	NA	NA	NA	NA	0.17982	NA	IGF1Ri:0.18 + MEKi:0.00034 + RAFi:0.018	3	3970.3	39160.8
R2	K21	K	21	PI3K	NonSelective	IGF1Ri+MEKi+RAFi	34636	0.88507	NA	0.017982	0.000285429	NA	NA	NA	NA	NA	0.17982	NA	IGF1Ri:0.18 + MEKi:0.00034 + RAFi:0.018	3	3939.2	38622.1
R3	K21	K	21	PI3K	NonSelective	IGF1Ri+MEKi+RAFi	39504	1.05404	NA	0.017982	0.000285429	NA	NA	NA	NA	NA	0.17982	NA	IGF1Ri:0.18 + MEKi:0.00034 + RAFi:0.018	3	3954.4	37681.4
R4	K21	K	21	PI3K	NonSelective	IGF1Ri+MEKi+RAFi	38321	0.999066	NA	0.017982	0.000285429	NA	NA	NA	NA	NA	0.17982	NA	IGF1Ri:0.18 + MEKi:0.00034 + RAFi:0.018	3	3952.6	38353.1
R5	K21	K	21	PI3K	NonSelective	IGF1Ri+MEKi+RAFi	36198	0.921697	NA	0.017982	0.000285429	NA	NA	NA	NA	NA	0.17982	NA	IGF1Ri:0.18 + MEKi:0.00034 + RAFi:0.018	3	3978.1	38935.2
R6	K21	K	21	PI3K	NonSelective	IGF1Ri+MEKi+RAFi	39901	1.02761	NA	0.017982	0.000285429	NA	NA	NA	NA	NA	0.17982	NA	IGF1Ri:0.18 + MEKi:0.00034 + RAFi:0.018	3	3955.2	38935.2
R7	K21	K	21	PI3K	NonSelective	IGF1Ri+MEKi+RAFi	38425	0.980031	NA	0.017982	0.000285429	NA	NA	NA	NA	NA	0.17982	NA	IGF1Ri:0.18 + MEKi:0.00034 + RAFi:0.018	3	3935.4	39127.8
R8	K21	K	21	PI3K	NonSelective	IGF1Ri+MEKi+RAFi	37643	0.951381	NA	0.017982	0.000285429	NA	NA	NA	NA	NA	0.17982	NA	IGF1Ri:0.18 + MEKi:0.00034 + RAFi:0.018	3	3932.2	39365.8
R1	K22	K	22	PI3K	NonSelective	IGF1Ri+MEKi+mTORi	35061	0.883498	NA	NA	0.000285429	NA	NA	NA	0.00351077	NA	0.131297	NA	IGF1Ri:0.13 + MEKi:0.00034 + mTORi:0.0035	3	3970.3	39160.8
R2	K22	K	22	PI3K	NonSelective	IGF1Ri+MEKi+mTORi	39795	1.03382	NA	NA	0.000285429	NA	NA	NA	0.00351077	NA	0.131297	NA	IGF1Ri:0.13 + MEKi:0.00034 + mTORi:0.0035	3	3939.2	38622.1
R3	K22	K	22	PI3K	NonSelective	IGF1Ri+MEKi+mTORi	36741	0.972118	NA	NA	0.000285429	NA	NA	NA	0.00351077	NA	0.131297	NA	IGF1Ri:0.13 + MEKi:0.00034 + mTORi:0.0035	3	3954.4	37681.4
R4	K22	K	22	PI3K	NonSelective	IGF1Ri+MEKi+mTORi	34886	0.899213	NA	NA	0.000285429	NA	NA	NA	0.00351077	NA	0.131297	NA	IGF1Ri:0.13 + MEKi:0.00034 + mTORi:0.0035	3	3952.6	38353.1
R5	K22	K	22	PI3K	NonSelective	IGF1Ri+MEKi+mTORi	34741	0.880017	NA	NA	0.000285429	NA	NA	NA	0.00351077	NA	0.131297	NA	IGF1Ri:0.13 + MEKi:0.00034 + mTORi:0.0035	3	3978.1	38935.2
R6	K22	K	22	PI3K	NonSelective	IGF1Ri+MEKi+mTORi	36289	0.92435	NA	NA	0.000285429	NA	NA	NA	0.00351077	NA	0.131297	NA	IGF1Ri:0.13 + MEKi:0.00034 + mTORi:0.0035	3	3955.2	38935.2
R7	K22	K	22	PI3K	NonSelective	IGF1Ri+MEKi+mTORi	35820	0.906009	NA	NA	0.000285429	NA	NA	NA	0.00351077	NA	0.131297	NA	IGF1Ri:0.13 + MEKi:0.00034 + mTORi:0.0035	3	3935.4	39127.8
R8	K22	K	22	PI3K	NonSelective	IGF1Ri+MEKi+mTORi	36071	0.907016	NA	NA	0.000285429	NA	NA	NA	0.00351077	NA	0.131297	NA	IGF1Ri:0.13 + MEKi:0.00034 + mTORi:0.0035	3	3932.2	39365.8
R1	L03	L	3	WT	NonSelective	MEKi+PI3Ki+RAFi	32780	0.936827	NA	0.017982	0.000285428	NA	0.108463	NA	NA	NA	NA	NA	MEKi:0.00034 + PI3Ki:0.11 + RAFi:0.018	3	3977.5	34722.2
R2	L03	L	3	WT	NonSelective	MEKi+PI3Ki+RAFi	28581	0.787183	NA	0.017982	0.000285428	NA	0.108463	NA	NA	NA	NA	NA	MEKi:0.00034 + PI3Ki:0.11 + RAFi:0.018	3	3927.1	35246.2
R3	L03	L	3	WT	NonSelective	MEKi+PI3Ki+RAFi	31850	0.85705	NA	0.017982	0.000285428	NA	0.108463	NA	NA	NA	NA	NA	MEKi:0.00034 + PI3Ki:0.11 + RAFi:0.018	3	3983.9	36497.9
R4	L03	L	3	WT	NonSelective	MEKi+PI3Ki+RAFi	24228	0.685189	NA	0.017982	0.000285428	NA	0.108463	NA	NA	NA	NA	NA	MEKi:0.00034 + PI3Ki:0.11 + RAFi:0.018	3	3899.4	33568
R5	L03	L	3	WT	NonSelective	MEKi+PI3Ki+RAFi	34477	0.932825	NA	0.017982	0.000285428	NA	0.108463	NA	NA	NA	NA	NA	MEKi:0.00034 + PI3Ki:0.11 + RAFi:0.018	3	3998.1	36671.9
R6	L03	L	3	WT	NonSelective	MEKi+PI3Ki+RAFi	34634	0.957324	NA	0.017982	0.000285428	NA	0.108463	NA	NA	NA	NA	NA	MEKi:0.00034 + PI3Ki:0.11 + RAFi:0.018	3	4002.3	35999.5
R7	L03	L	3	WT	NonSelective	MEKi+PI3Ki+RAFi	34548	0.933227	NA	0.017982	0.000285428	NA	0.108463	NA	NA	NA	NA	NA	MEKi:0.00034 + PI3Ki:0.11 + RAFi:0.018	3	3950.8	36737.2
R8	L03	L	3	WT	NonSelective	MEKi+PI3Ki+RAFi	32624	0.897749	NA	0.017982	0.000285428	NA	0.108463	NA	NA	NA	NA	NA	MEKi:0.00034 + PI3Ki:0.11 + RAFi:0.018	3	3933.5	35891.8
R1	L04	L	4	WT	NonSelective	MEKi+mTORi+PI3Ki	33845	0.971467	NA	NA	0.000285429	NA	0.0856286	NA	0.00351077	NA	NA	NA	MEKi:0.00034 + PI3Ki:0.087 + mTORi:0.0035	3	3977.5	34722.2
R2	L04	L	4	WT	NonSelective	MEKi+mTORi+PI3Ki	33170	0.933707	NA	NA	0.000285429	NA	0.0856286	NA	0.00351077	NA	NA	NA	MEKi:0.00034 + PI3Ki:0.087 + mTORi:0.0035	3	3927.1	35246.2
R3	L04	L	4	WT	NonSelective	MEKi+mTORi+PI3Ki	33321	0.902292	NA	NA	0.000285429	NA	0.0856286	NA	0.00351077	NA	NA	NA	MEKi:0.00034 + PI3Ki:0.087 + mTORi:0.0035	3	3983.9	36497.9
R4	L04	L	4	WT	NonSelective	MEKi+mTORi+PI3Ki	22658	0.632271	NA	NA	0.000285429	NA	0.0856286	NA	0.00351077	NA	NA	NA	MEKi:0.00034 + PI3Ki:0.087 + mTORi:0.0035	3	3899.4	33568
R5	L04	L	4	WT	NonSelective	MEKi+mTORi+PI3Ki	32012	0.857382	NA	NA	0.000285429	NA	0.0856286	NA	0.00351077	NA	NA	NA	MEKi:0.00034 + PI3Ki:0.087 + mTORi:0.0035	3	3998.1	36671.9
R6	L04	L	4	WT	NonSelective	MEKi+mTORi+PI3Ki	32054	0.876692	NA	NA	0.000285429	NA	0.0856286	NA	0.00351077	NA	NA	NA	MEKi:0.00034 + PI3Ki:0.087 + mTORi:0.0035	3	4002.3	35999.5
R7	L04	L	4	WT	NonSelective	MEKi+mTORi+PI3Ki	34161	0.921423	NA	NA	0.000285429	NA	0.0856286	NA	0.00351077	NA	NA	NA	MEKi:0.00034 + PI3Ki:0.087 + mTORi:0.0035	3	3950.8	36737.2
R8	L04	L	4	WT	NonSelective	MEKi+mTORi+PI3Ki	34919	0.969562	NA	NA	0.000285429	NA	0.0856286	NA	0.00351077	NA	NA	NA	MEKi:0.00034 + PI3Ki:0.087 + mTORi:0.0035	3	3933.5	35891.8
R1	L05	L	5	WT	NonSelective	MEKi+mTORi+RAFi	30310	0.856488	NA	0.017982	0.000285429	NA	NA	NA	0.00351077	NA	NA	NA	MEKi:0.00034 + RAFi:0.018 + mTORi:0.0035	3	3977.5	34722.2
R2	L05	L	5	WT	NonSelective	MEKi+mTORi+RAFi	29307	0.810364	NA	0.017982	0.000285429	NA	NA	NA	0.00351077	NA	NA	NA	MEKi:0.00034 + RAFi:0.018 + mTORi:0.0035	3	3927.1	35246.2
R3	L05	L	5	WT	NonSelective	MEKi+mTORi+RAFi	32176	0.867076	NA	0.017982	0.000285429	NA	NA	NA	0.00351077	NA	NA	NA	MEKi:0.00034 + RAFi:0.018 + mTORi:0.0035	3	3983.9	36497.9
R4	L05	L	5	WT	NonSelective	MEKi+mTORi+RAFi	22864	0.639215	NA	0.017982	0.000285429	NA	NA	NA	0.00351077	NA	NA	NA	MEKi:0.00034 + RAFi:0.018 + mTORi:0.0035	3	3899.4	33568
R5	L05	L	5	WT	NonSelective	MEKi+mTORi+RAFi	31008	0.826654	NA	0.017982	0.000285429	NA	NA	NA	0.00351077	NA	NA	NA	MEKi:0.00034 + RAFi:0.018 + mTORi:0.0035	3	3998.1	36671.9
R6	L05	L	5	WT	NonSelective	MEKi+mTORi+RAFi	33552	0.923509	NA	0.017982	0.000285429	NA	NA	NA	0.00351077	NA	NA	NA	MEKi:0.00034 + RAFi:0.018 + mTORi:0.0035	3	4002.3	35999.5
R7	L05	L	5	WT	NonSelective	MEKi+mTORi+RAFi	31854	0.851059	NA	0.017982	0.000285429	NA	NA	NA	0.00351077	NA	NA	NA	MEKi:0.00034 + RAFi:0.018 + mTORi:0.0035	3	3950.8	36737.2
R8	L05	L	5	WT	NonSelective	MEKi+mTORi+RAFi	33921	0.938334	NA	0.017982	0.000285429	NA	NA	NA	0.00351077	NA	NA	NA	MEKi:0.00034 + RAFi:0.018 + mTORi:0.0035	3	3933.5	35891.8
R1	L06	L	6	WT	SingleDrugControl	AKTi	25850	0.711422	NA	NA	NA	NA	NA	0.27972	NA	NA	NA	NA	AKTi	1	3977.5	34722.2
R2	L06	L	6	WT	SingleDrugControl	AKTi	26786	0.72987	NA	NA	NA	NA	NA	0.27972	NA	NA	NA	NA	AKTi	1	3927.1	35246.2
R3	L06	L	6	WT	SingleDrugControl	AKTi	26067	0.679188	NA	NA	NA	NA	NA	0.27972	NA	NA	NA	NA	AKTi	1	3983.9	36497.9
R4	L06	L	6	WT	SingleDrugControl	AKTi	20272	0.551849	NA	NA	NA	NA	NA	0.27972	NA	NA	NA	NA	AKTi	1	3899.4	33568
R5	L06	L	6	WT	SingleDrugControl	AKTi	28171	0.739826	NA	NA	NA	NA	NA	0.27972	NA	NA	NA	NA	AKTi	1	3998.1	36671.9
R6	L06	L	6	WT	SingleDrugControl	AKTi	27349	0.729648	NA	NA	NA	NA	NA	0.27972	NA	NA	NA	NA	AKTi	1	4002.3	35999.5
R7	L06	L	6	WT	SingleDrugControl	AKTi	28524	0.749493	NA	NA	NA	NA	NA	0.27972	NA	NA	NA	NA	AKTi	1	3950.8	36737.2
R8	L06	L	6	WT	SingleDrugControl	AKTi	25644	0.679339	NA	NA	NA	NA	NA	0.27972	NA	NA	NA	NA	AKTi	1	3933.5	35891.8
R1	L07	L	7	WT	SingleDrugControl	AKTi	30697	0.869075	NA	NA	NA	NA	NA	0.0742114	NA	NA	NA	NA	AKTi	1	3977.5	34722.2
R2	L07	L	7	WT	SingleDrugControl	AKTi	30091	0.835396	NA	NA	NA	NA	NA	0.0742114	NA	NA	NA	NA	AKTi	1	3927.1	35246.2
R3	L07	L	7	WT	SingleDrugControl	AKTi	31612	0.84973	NA	NA	NA	NA	NA	0.0742114	NA	NA	NA	NA	AKTi	1	3983.9	36497.9
R4	L07	L	7	WT	SingleDrugControl	AKTi	23142	0.648585	NA	NA	NA	NA	NA	0.0742114	NA	NA	NA	NA	AKTi	1	3899.4	33568
R5	L07	L	7	WT	SingleDrugControl	AKTi	33267	0.895792	NA	NA	NA	NA	NA	0.0742114	NA	NA	NA	NA	AKTi	1	3998.1	36671.9
R6	L07	L	7	WT	SingleDrugControl	AKTi	32309	0.884662	NA	NA	NA	NA	NA	0.0742114	NA	NA	NA	NA	AKTi	1	4002.3	35999.5
R7	L07	L	7	WT	SingleDrugControl	AKTi	31132	0.829038	NA	NA	NA	NA	NA	0.0742114	NA	NA	NA	NA	AKTi	1	3950.8	36737.2
R8	L07	L	7	WT	SingleDrugControl	AKTi	32471	0.892962	NA	NA	NA	NA	NA	0.0742114	NA	NA	NA	NA	AKTi	1	3933.5	35891.8
R1	L08	L	8	WT	SingleDrugControl	AKTi	32125	0.915522	NA	NA	NA	NA	NA	0.0211217	NA	NA	NA	NA	AKTi	1	3977.5	34722.2
R2	L08	L	8	WT	SingleDrugControl	AKTi	29903	0.829394	NA	NA	NA	NA	NA	0.0211217	NA	NA	NA	NA	AKTi	1	3927.1	35246.2
R3	L08	L	8	WT	SingleDrugControl	AKTi	33609	0.91115	NA	NA	NA	NA	NA	0.0211217	NA	NA	NA	NA	AKTi	1	3983.9	36497.9
R4	L08	L	8	WT	SingleDrugControl	AKTi	24796	0.704334	NA	NA	NA	NA	NA	0.0211217	NA	NA	NA	NA	AKTi	1	3899.4	33568
R5	L08	L	8	WT	SingleDrugControl	AKTi	35866	0.975336	NA	NA	NA	NA	NA	0.0211217	NA	NA	NA	NA	AKTi	1	3998.1	36671.9
R6	L08	L	8	WT	SingleDrugControl	AKTi	36043	1.00136	NA	NA	NA	NA	NA	0.0211217	NA	NA	NA	NA	AKTi	1	4002.3	35999.5
R7	L08	L	8	WT	SingleDrugControl	AKTi	34175	0.92185	NA	NA	NA	NA	NA	0.0211217	NA	NA	NA	NA	AKTi	1	3950.8	36737.2
R8	L08	L	8	WT	SingleDrugControl	AKTi	32597	0.896905	NA	NA	NA	NA	NA	0.0211217	NA	NA	NA	NA	AKTi	1	3933.5	35891.8
R1	L09	L	9	WT	SingleDrugControl	EGFRi	35086	1.01183	0.04995	NA	NA	NA	NA	NA	NA	NA	NA	NA	EGFRi	1	3977.5	34722.2
R2	L09	L	9	WT	SingleDrugControl	EGFRi	33965	0.959091	0.04995	NA	NA	NA	NA	NA	NA	NA	NA	NA	EGFRi	1	3927.1	35246.2
R3	L09	L	9	WT	SingleDrugControl	EGFRi	34955	0.952547	0.04995	NA	NA	NA	NA	NA	NA	NA	NA	NA	EGFRi	1	3983.9	36497.9
R4	L09	L	9	WT	SingleDrugControl	EGFRi	25319	0.721962	0.04995	NA	NA	NA	NA	NA	NA	NA	NA	NA	EGFRi	1	3899.4	33568
R5	L09	L	9	WT	SingleDrugControl	EGFRi	38039	1.04184	0.04995	NA	NA	NA	NA	NA	NA	NA	NA	NA	EGFRi	1	3998.1	36671.9
R6	L09	L	9	WT	SingleDrugControl	EGFRi	34835	0.963606	0.04995	NA	NA	NA	NA	NA	NA	NA	NA	NA	EGFRi	1	4002.3	35999.5
R7	L09	L	9	WT	SingleDrugControl	EGFRi	35092	0.949819	0.04995	NA	NA	NA	NA	NA	NA	NA	NA	NA	EGFRi	1	3950.8	36737.2
R8	L09	L	9	WT	SingleDrugControl	EGFRi	35923	1.00098	0.04995	NA	NA	NA	NA	NA	NA	NA	NA	NA	EGFRi	1	3933.5	35891.8
R1	L10	L	10	WT	SingleDrugControl	EGFRi	36503	1.05792	0.021978	NA	NA	NA	NA	NA	NA	NA	NA	NA	EGFRi	1	3977.5	34722.2
R2	L10	L	10	WT	SingleDrugControl	EGFRi	36070	1.0263	0.021978	NA	NA	NA	NA	NA	NA	NA	NA	NA	EGFRi	1	3927.1	35246.2
R3	L10	L	10	WT	SingleDrugControl	EGFRi	34997	0.953839	0.021978	NA	NA	NA	NA	NA	NA	NA	NA	NA	EGFRi	1	3983.9	36497.9
R4	L10	L	10	WT	SingleDrugControl	EGFRi	25832	0.739253	0.021978	NA	NA	NA	NA	NA	NA	NA	NA	NA	EGFRi	1	3899.4	33568
R5	L10	L	10	WT	SingleDrugControl	EGFRi	37609	1.02868	0.021978	NA	NA	NA	NA	NA	NA	NA	NA	NA	EGFRi	1	3998.1	36671.9
R6	L10	L	10	WT	SingleDrugControl	EGFRi	34230	0.944698	0.021978	NA	NA	NA	NA	NA	NA	NA	NA	NA	EGFRi	1	4002.3	35999.5
R7	L10	L	10	WT	SingleDrugControl	EGFRi	35873	0.97364	0.021978	NA	NA	NA	NA	NA	NA	NA	NA	NA	EGFRi	1	3950.8	36737.2
R8	L10	L	10	WT	SingleDrugControl	EGFRi	37020	1.0353	0.021978	NA	NA	NA	NA	NA	NA	NA	NA	NA	EGFRi	1	3933.5	35891.8
R1	L11	L	11	WT	SingleDrugControl	EGFRi	34961	1.00777	0.00371057	NA	NA	NA	NA	NA	NA	NA	NA	NA	EGFRi	1	3977.5	34722.2
R2	L11	L	11	WT	SingleDrugControl	EGFRi	33669	0.949639	0.00371057	NA	NA	NA	NA	NA	NA	NA	NA	NA	EGFRi	1	3927.1	35246.2
R3	L11	L	11	WT	SingleDrugControl	EGFRi	32512	0.87741	0.00371057	NA	NA	NA	NA	NA	NA	NA	NA	NA	EGFRi	1	3983.9	36497.9
R4	L11	L	11	WT	SingleDrugControl	EGFRi	27000	0.778621	0.00371057	NA	NA	NA	NA	NA	NA	NA	NA	NA	EGFRi	1	3899.4	33568
R5	L11	L	11	WT	SingleDrugControl	EGFRi	34282	0.926856	0.00371057	NA	NA	NA	NA	NA	NA	NA	NA	NA	EGFRi	1	3998.1	36671.9
R6	L11	L	11	WT	SingleDrugControl	EGFRi	37417	1.0443	0.00371057	NA	NA	NA	NA	NA	NA	NA	NA	NA	EGFRi	1	4002.3	35999.5
R7	L11	L	11	WT	SingleDrugControl	EGFRi	36962	1.00685	0.00371057	NA	NA	NA	NA	NA	NA	NA	NA	NA	EGFRi	1	3950.8	36737.2
R8	L11	L	11	WT	SingleDrugControl	EGFRi	36685	1.02482	0.00371057	NA	NA	NA	NA	NA	NA	NA	NA	NA	EGFRi	1	3933.5	35891.8
R1	L14	L	14	PI3K	NonSelective	MEKi+PI3Ki+RAFi	35932	0.908249	NA	0.017982	0.000285428	NA	0.108463	NA	NA	NA	NA	NA	MEKi:0.00034 + PI3Ki:0.11 + RAFi:0.018	3	3970.3	39160.8
R2	L14	L	14	PI3K	NonSelective	MEKi+PI3Ki+RAFi	37096	0.955998	NA	0.017982	0.000285428	NA	0.108463	NA	NA	NA	NA	NA	MEKi:0.00034 + PI3Ki:0.11 + RAFi:0.018	3	3939.2	38622.1
R3	L14	L	14	PI3K	NonSelective	MEKi+PI3Ki+RAFi	34837	0.915665	NA	0.017982	0.000285428	NA	0.108463	NA	NA	NA	NA	NA	MEKi:0.00034 + PI3Ki:0.11 + RAFi:0.018	3	3954.4	37681.4
R4	L14	L	14	PI3K	NonSelective	MEKi+PI3Ki+RAFi	31243	0.793313	NA	0.017982	0.000285428	NA	0.108463	NA	NA	NA	NA	NA	MEKi:0.00034 + PI3Ki:0.11 + RAFi:0.018	3	3952.6	38353.1
R5	L14	L	14	PI3K	NonSelective	MEKi+PI3Ki+RAFi	38604	0.990524	NA	0.017982	0.000285428	NA	0.108463	NA	NA	NA	NA	NA	MEKi:0.00034 + PI3Ki:0.11 + RAFi:0.018	3	3978.1	38935.2
R6	L14	L	14	PI3K	NonSelective	MEKi+PI3Ki+RAFi	36024	0.916774	NA	0.017982	0.000285428	NA	0.108463	NA	NA	NA	NA	NA	MEKi:0.00034 + PI3Ki:0.11 + RAFi:0.018	3	3955.2	38935.2
R7	L14	L	14	PI3K	NonSelective	MEKi+PI3Ki+RAFi	37524	0.954429	NA	0.017982	0.000285428	NA	0.108463	NA	NA	NA	NA	NA	MEKi:0.00034 + PI3Ki:0.11 + RAFi:0.018	3	3935.4	39127.8
R8	L14	L	14	PI3K	NonSelective	MEKi+PI3Ki+RAFi	36972	0.932444	NA	0.017982	0.000285428	NA	0.108463	NA	NA	NA	NA	NA	MEKi:0.00034 + PI3Ki:0.11 + RAFi:0.018	3	3932.2	39365.8
R1	L15	L	15	PI3K	NonSelective	MEKi+mTORi+PI3Ki	33556	0.840731	NA	NA	0.000285429	NA	0.0856286	NA	0.00351077	NA	NA	NA	MEKi:0.00034 + PI3Ki:0.087 + mTORi:0.0035	3	3970.3	39160.8
R2	L15	L	15	PI3K	NonSelective	MEKi+mTORi+PI3Ki	34108	0.869846	NA	NA	0.000285429	NA	0.0856286	NA	0.00351077	NA	NA	NA	MEKi:0.00034 + PI3Ki:0.087 + mTORi:0.0035	3	3939.2	38622.1
R3	L15	L	15	PI3K	NonSelective	MEKi+mTORi+PI3Ki	34704	0.911721	NA	NA	0.000285429	NA	0.0856286	NA	0.00351077	NA	NA	NA	MEKi:0.00034 + PI3Ki:0.087 + mTORi:0.0035	3	3954.4	37681.4
R4	L15	L	15	PI3K	NonSelective	MEKi+mTORi+PI3Ki	28270	0.70689	NA	NA	0.000285429	NA	0.0856286	NA	0.00351077	NA	NA	NA	MEKi:0.00034 + PI3Ki:0.087 + mTORi:0.0035	3	3952.6	38353.1
R5	L15	L	15	PI3K	NonSelective	MEKi+mTORi+PI3Ki	36172	0.920953	NA	NA	0.000285429	NA	0.0856286	NA	0.00351077	NA	NA	NA	MEKi:0.00034 + PI3Ki:0.087 + mTORi:0.0035	3	3978.1	38935.2
R6	L15	L	15	PI3K	NonSelective	MEKi+mTORi+PI3Ki	35129	0.891188	NA	NA	0.000285429	NA	0.0856286	NA	0.00351077	NA	NA	NA	MEKi:0.00034 + PI3Ki:0.087 + mTORi:0.0035	3	3955.2	38935.2
R7	L15	L	15	PI3K	NonSelective	MEKi+mTORi+PI3Ki	33775	0.8479	NA	NA	0.000285429	NA	0.0856286	NA	0.00351077	NA	NA	NA	MEKi:0.00034 + PI3Ki:0.087 + mTORi:0.0035	3	3935.4	39127.8
R8	L15	L	15	PI3K	NonSelective	MEKi+mTORi+PI3Ki	34715	0.868747	NA	NA	0.000285429	NA	0.0856286	NA	0.00351077	NA	NA	NA	MEKi:0.00034 + PI3Ki:0.087 + mTORi:0.0035	3	3932.2	39365.8
R1	L16	L	16	PI3K	NonSelective	MEKi+mTORi+RAFi	34207	0.85923	NA	0.017982	0.000285429	NA	NA	NA	0.00351077	NA	NA	NA	MEKi:0.00034 + RAFi:0.018 + mTORi:0.0035	3	3970.3	39160.8
R2	L16	L	16	PI3K	NonSelective	MEKi+mTORi+RAFi	34683	0.886425	NA	0.017982	0.000285429	NA	NA	NA	0.00351077	NA	NA	NA	MEKi:0.00034 + RAFi:0.018 + mTORi:0.0035	3	3939.2	38622.1
R3	L16	L	16	PI3K	NonSelective	MEKi+mTORi+RAFi	31052	0.80344	NA	0.017982	0.000285429	NA	NA	NA	0.00351077	NA	NA	NA	MEKi:0.00034 + RAFi:0.018 + mTORi:0.0035	3	3954.4	37681.4
R4	L16	L	16	PI3K	NonSelective	MEKi+mTORi+RAFi	33461	0.857789	NA	0.017982	0.000285429	NA	NA	NA	0.00351077	NA	NA	NA	MEKi:0.00034 + RAFi:0.018 + mTORi:0.0035	3	3952.6	38353.1
R5	L16	L	16	PI3K	NonSelective	MEKi+mTORi+RAFi	34851	0.883164	NA	0.017982	0.000285429	NA	NA	NA	0.00351077	NA	NA	NA	MEKi:0.00034 + RAFi:0.018 + mTORi:0.0035	3	3978.1	38935.2
R6	L16	L	16	PI3K	NonSelective	MEKi+mTORi+RAFi	30250	0.751708	NA	0.017982	0.000285429	NA	NA	NA	0.00351077	NA	NA	NA	MEKi:0.00034 + RAFi:0.018 + mTORi:0.0035	3	3955.2	38935.2
R7	L16	L	16	PI3K	NonSelective	MEKi+mTORi+RAFi	34707	0.874383	NA	0.017982	0.000285429	NA	NA	NA	0.00351077	NA	NA	NA	MEKi:0.00034 + RAFi:0.018 + mTORi:0.0035	3	3935.4	39127.8
R8	L16	L	16	PI3K	NonSelective	MEKi+mTORi+RAFi	31239	0.770648	NA	0.017982	0.000285429	NA	NA	NA	0.00351077	NA	NA	NA	MEKi:0.00034 + RAFi:0.018 + mTORi:0.0035	3	3932.2	39365.8
R1	L17	L	17	PI3K	SingleDrugControl	AKTi	31340	0.777759	NA	NA	NA	NA	NA	0.27972	NA	NA	NA	NA	AKTi	1	3970.3	39160.8
R2	L17	L	17	PI3K	SingleDrugControl	AKTi	30846	0.775794	NA	NA	NA	NA	NA	0.27972	NA	NA	NA	NA	AKTi	1	3939.2	38622.1
R3	L17	L	17	PI3K	SingleDrugControl	AKTi	29064	0.744496	NA	NA	NA	NA	NA	0.27972	NA	NA	NA	NA	AKTi	1	3954.4	37681.4
R4	L17	L	17	PI3K	SingleDrugControl	AKTi	26051	0.642386	NA	NA	NA	NA	NA	0.27972	NA	NA	NA	NA	AKTi	1	3952.6	38353.1
R5	L17	L	17	PI3K	SingleDrugControl	AKTi	26653	0.648648	NA	NA	NA	NA	NA	0.27972	NA	NA	NA	NA	AKTi	1	3978.1	38935.2
R6	L17	L	17	PI3K	SingleDrugControl	AKTi	26986	0.658398	NA	NA	NA	NA	NA	0.27972	NA	NA	NA	NA	AKTi	1	3955.2	38935.2
R7	L17	L	17	PI3K	SingleDrugControl	AKTi	28888	0.709035	NA	NA	NA	NA	NA	0.27972	NA	NA	NA	NA	AKTi	1	3935.4	39127.8
R8	L17	L	17	PI3K	SingleDrugControl	AKTi	30040	0.73681	NA	NA	NA	NA	NA	0.27972	NA	NA	NA	NA	AKTi	1	3932.2	39365.8
R1	L18	L	18	PI3K	SingleDrugControl	AKTi	34151	0.857639	NA	NA	NA	NA	NA	0.0742114	NA	NA	NA	NA	AKTi	1	3970.3	39160.8
R2	L18	L	18	PI3K	SingleDrugControl	AKTi	34577	0.883368	NA	NA	NA	NA	NA	0.0742114	NA	NA	NA	NA	AKTi	1	3939.2	38622.1
R3	L18	L	18	PI3K	SingleDrugControl	AKTi	34899	0.917503	NA	NA	NA	NA	NA	0.0742114	NA	NA	NA	NA	AKTi	1	3954.4	37681.4
R4	L18	L	18	PI3K	SingleDrugControl	AKTi	33501	0.858952	NA	NA	NA	NA	NA	0.0742114	NA	NA	NA	NA	AKTi	1	3952.6	38353.1
R5	L18	L	18	PI3K	SingleDrugControl	AKTi	36062	0.917807	NA	NA	NA	NA	NA	0.0742114	NA	NA	NA	NA	AKTi	1	3978.1	38935.2
R6	L18	L	18	PI3K	SingleDrugControl	AKTi	33111	0.833498	NA	NA	NA	NA	NA	0.0742114	NA	NA	NA	NA	AKTi	1	3955.2	38935.2
R7	L18	L	18	PI3K	SingleDrugControl	AKTi	33165	0.830567	NA	NA	NA	NA	NA	0.0742114	NA	NA	NA	NA	AKTi	1	3935.4	39127.8
R8	L18	L	18	PI3K	SingleDrugControl	AKTi	37105	0.936197	NA	NA	NA	NA	NA	0.0742114	NA	NA	NA	NA	AKTi	1	3932.2	39365.8
R1	L19	L	19	PI3K	SingleDrugControl	AKTi	35783	0.904015	NA	NA	NA	NA	NA	0.0211217	NA	NA	NA	NA	AKTi	1	3970.3	39160.8
R2	L19	L	19	PI3K	SingleDrugControl	AKTi	35642	0.914075	NA	NA	NA	NA	NA	0.0211217	NA	NA	NA	NA	AKTi	1	3939.2	38622.1
R3	L19	L	19	PI3K	SingleDrugControl	AKTi	35304	0.929511	NA	NA	NA	NA	NA	0.0211217	NA	NA	NA	NA	AKTi	1	3954.4	37681.4
R4	L19	L	19	PI3K	SingleDrugControl	AKTi	35081	0.904882	NA	NA	NA	NA	NA	0.0211217	NA	NA	NA	NA	AKTi	1	3952.6	38353.1
R5	L19	L	19	PI3K	SingleDrugControl	AKTi	37202	0.950418	NA	NA	NA	NA	NA	0.0211217	NA	NA	NA	NA	AKTi	1	3978.1	38935.2
R6	L19	L	19	PI3K	SingleDrugControl	AKTi	36959	0.943504	NA	NA	NA	NA	NA	0.0211217	NA	NA	NA	NA	AKTi	1	3955.2	38935.2
R7	L19	L	19	PI3K	SingleDrugControl	AKTi	40296	1.0332	NA	NA	NA	NA	NA	0.0211217	NA	NA	NA	NA	AKTi	1	3935.4	39127.8
R8	L19	L	19	PI3K	SingleDrugControl	AKTi	37980	0.960892	NA	NA	NA	NA	NA	0.0211217	NA	NA	NA	NA	AKTi	1	3932.2	39365.8
R1	L20	L	20	PI3K	SingleDrugControl	EGFRi	39770	1.01731	0.04995	NA	NA	NA	NA	NA	NA	NA	NA	NA	EGFRi	1	3970.3	39160.8
R2	L20	L	20	PI3K	SingleDrugControl	EGFRi	38667	1.00129	0.04995	NA	NA	NA	NA	NA	NA	NA	NA	NA	EGFRi	1	3939.2	38622.1
R3	L20	L	20	PI3K	SingleDrugControl	EGFRi	38202	1.01544	0.04995	NA	NA	NA	NA	NA	NA	NA	NA	NA	EGFRi	1	3954.4	37681.4
R4	L20	L	20	PI3K	SingleDrugControl	EGFRi	35891	0.928428	0.04995	NA	NA	NA	NA	NA	NA	NA	NA	NA	EGFRi	1	3952.6	38353.1
R5	L20	L	20	PI3K	SingleDrugControl	EGFRi	38585	0.989981	0.04995	NA	NA	NA	NA	NA	NA	NA	NA	NA	EGFRi	1	3978.1	38935.2
R6	L20	L	20	PI3K	SingleDrugControl	EGFRi	38637	0.991474	0.04995	NA	NA	NA	NA	NA	NA	NA	NA	NA	EGFRi	1	3955.2	38935.2
R7	L20	L	20	PI3K	SingleDrugControl	EGFRi	42323	1.09079	0.04995	NA	NA	NA	NA	NA	NA	NA	NA	NA	EGFRi	1	3935.4	39127.8
R8	L20	L	20	PI3K	SingleDrugControl	EGFRi	40131	1.0216	0.04995	NA	NA	NA	NA	NA	NA	NA	NA	NA	EGFRi	1	3932.2	39365.8
R1	L21	L	21	PI3K	SingleDrugControl	EGFRi	37968	0.966106	0.021978	NA	NA	NA	NA	NA	NA	NA	NA	NA	EGFRi	1	3970.3	39160.8
R2	L21	L	21	PI3K	SingleDrugControl	EGFRi	37005	0.953374	0.021978	NA	NA	NA	NA	NA	NA	NA	NA	NA	EGFRi	1	3939.2	38622.1
R3	L21	L	21	PI3K	SingleDrugControl	EGFRi	38968	1.03815	0.021978	NA	NA	NA	NA	NA	NA	NA	NA	NA	EGFRi	1	3954.4	37681.4
R4	L21	L	21	PI3K	SingleDrugControl	EGFRi	39719	1.03971	0.021978	NA	NA	NA	NA	NA	NA	NA	NA	NA	EGFRi	1	3952.6	38353.1
R5	L21	L	21	PI3K	SingleDrugControl	EGFRi	39772	1.02394	0.021978	NA	NA	NA	NA	NA	NA	NA	NA	NA	EGFRi	1	3978.1	38935.2
R6	L21	L	21	PI3K	SingleDrugControl	EGFRi	38519	0.9881	0.021978	NA	NA	NA	NA	NA	NA	NA	NA	NA	EGFRi	1	3955.2	38935.2
R7	L21	L	21	PI3K	SingleDrugControl	EGFRi	35503	0.897002	0.021978	NA	NA	NA	NA	NA	NA	NA	NA	NA	EGFRi	1	3935.4	39127.8
R8	L21	L	21	PI3K	SingleDrugControl	EGFRi	39131	0.993375	0.021978	NA	NA	NA	NA	NA	NA	NA	NA	NA	EGFRi	1	3932.2	39365.8
R1	L22	L	22	PI3K	SingleDrugControl	EGFRi	39696	1.01521	0.00371057	NA	NA	NA	NA	NA	NA	NA	NA	NA	EGFRi	1	3970.3	39160.8
R2	L22	L	22	PI3K	SingleDrugControl	EGFRi	42109	1.10054	0.00371057	NA	NA	NA	NA	NA	NA	NA	NA	NA	EGFRi	1	3939.2	38622.1
R3	L22	L	22	PI3K	SingleDrugControl	EGFRi	39861	1.06463	0.00371057	NA	NA	NA	NA	NA	NA	NA	NA	NA	EGFRi	1	3954.4	37681.4
R4	L22	L	22	PI3K	SingleDrugControl	EGFRi	37871	0.985985	0.00371057	NA	NA	NA	NA	NA	NA	NA	NA	NA	EGFRi	1	3952.6	38353.1
R5	L22	L	22	PI3K	SingleDrugControl	EGFRi	40419	1.04244	0.00371057	NA	NA	NA	NA	NA	NA	NA	NA	NA	EGFRi	1	3978.1	38935.2
R6	L22	L	22	PI3K	SingleDrugControl	EGFRi	40298	1.03896	0.00371057	NA	NA	NA	NA	NA	NA	NA	NA	NA	EGFRi	1	3955.2	38935.2
R7	L22	L	22	PI3K	SingleDrugControl	EGFRi	40550	1.04041	0.00371057	NA	NA	NA	NA	NA	NA	NA	NA	NA	EGFRi	1	3935.4	39127.8
R8	L22	L	22	PI3K	SingleDrugControl	EGFRi	36920	0.930976	0.00371057	NA	NA	NA	NA	NA	NA	NA	NA	NA	EGFRi	1	3932.2	39365.8
R1	M03	M	3	WT	SingleDrugControl	ERKi	36192	1.0478	NA	NA	NA	0.00228343	NA	NA	NA	NA	NA	NA	ERKi	1	3977.5	34722.2
R2	M03	M	3	WT	SingleDrugControl	ERKi	33183	0.934122	NA	NA	NA	0.00228343	NA	NA	NA	NA	NA	NA	ERKi	1	3927.1	35246.2
R3	M03	M	3	WT	SingleDrugControl	ERKi	37770	1.03913	NA	NA	NA	0.00228343	NA	NA	NA	NA	NA	NA	ERKi	1	3983.9	36497.9
R4	M03	M	3	WT	SingleDrugControl	ERKi	34123	1.01871	NA	NA	NA	0.00228343	NA	NA	NA	NA	NA	NA	ERKi	1	3899.4	33568
R5	M03	M	3	WT	SingleDrugControl	ERKi	36601	0.997831	NA	NA	NA	0.00228343	NA	NA	NA	NA	NA	NA	ERKi	1	3998.1	36671.9
R6	M03	M	3	WT	SingleDrugControl	ERKi	36685	1.02142	NA	NA	NA	0.00228343	NA	NA	NA	NA	NA	NA	ERKi	1	4002.3	35999.5
R7	M03	M	3	WT	SingleDrugControl	ERKi	37438	1.02137	NA	NA	NA	0.00228343	NA	NA	NA	NA	NA	NA	ERKi	1	3950.8	36737.2
R8	M03	M	3	WT	SingleDrugControl	ERKi	36596	1.02204	NA	NA	NA	0.00228343	NA	NA	NA	NA	NA	NA	ERKi	1	3933.5	35891.8
R1	M04	M	4	WT	SingleDrugControl	ERKi	36341	1.05265	NA	NA	NA	0.00171257	NA	NA	NA	NA	NA	NA	ERKi	1	3977.5	34722.2
R2	M04	M	4	WT	SingleDrugControl	ERKi	36707	1.04664	NA	NA	NA	0.00171257	NA	NA	NA	NA	NA	NA	ERKi	1	3927.1	35246.2
R3	M04	M	4	WT	SingleDrugControl	ERKi	33216	0.899063	NA	NA	NA	0.00171257	NA	NA	NA	NA	NA	NA	ERKi	1	3983.9	36497.9
R4	M04	M	4	WT	SingleDrugControl	ERKi	37344	1.12727	NA	NA	NA	0.00171257	NA	NA	NA	NA	NA	NA	ERKi	1	3899.4	33568
R5	M04	M	4	WT	SingleDrugControl	ERKi	38012	1.04102	NA	NA	NA	0.00171257	NA	NA	NA	NA	NA	NA	ERKi	1	3998.1	36671.9
R6	M04	M	4	WT	SingleDrugControl	ERKi	37471	1.04599	NA	NA	NA	0.00171257	NA	NA	NA	NA	NA	NA	ERKi	1	4002.3	35999.5
R7	M04	M	4	WT	SingleDrugControl	ERKi	37251	1.01567	NA	NA	NA	0.00171257	NA	NA	NA	NA	NA	NA	ERKi	1	3950.8	36737.2
R8	M04	M	4	WT	SingleDrugControl	ERKi	38324	1.07611	NA	NA	NA	0.00171257	NA	NA	NA	NA	NA	NA	ERKi	1	3933.5	35891.8
R1	M05	M	5	WT	SingleDrugControl	ERKi	36672	1.06342	NA	NA	NA	0.000185529	NA	NA	NA	NA	NA	NA	ERKi	1	3977.5	34722.2
R2	M05	M	5	WT	SingleDrugControl	ERKi	33017	0.928822	NA	NA	NA	0.000185529	NA	NA	NA	NA	NA	NA	ERKi	1	3927.1	35246.2
R3	M05	M	5	WT	SingleDrugControl	ERKi	35719	0.976045	NA	NA	NA	0.000185529	NA	NA	NA	NA	NA	NA	ERKi	1	3983.9	36497.9
R4	M05	M	5	WT	SingleDrugControl	ERKi	36771	1.10796	NA	NA	NA	0.000185529	NA	NA	NA	NA	NA	NA	ERKi	1	3899.4	33568
R5	M05	M	5	WT	SingleDrugControl	ERKi	35742	0.971541	NA	NA	NA	0.000185529	NA	NA	NA	NA	NA	NA	ERKi	1	3998.1	36671.9
R6	M05	M	5	WT	SingleDrugControl	ERKi	38387	1.07462	NA	NA	NA	0.000185529	NA	NA	NA	NA	NA	NA	ERKi	1	4002.3	35999.5
R7	M05	M	5	WT	SingleDrugControl	ERKi	37597	1.02622	NA	NA	NA	0.000185529	NA	NA	NA	NA	NA	NA	ERKi	1	3950.8	36737.2
R8	M05	M	5	WT	SingleDrugControl	ERKi	38002	1.06603	NA	NA	NA	0.000185529	NA	NA	NA	NA	NA	NA	ERKi	1	3933.5	35891.8
R1	M06	M	6	WT	SingleDrugControl	GSK3i	32683	0.933672	NA	NA	NA	NA	NA	NA	NA	3.02554	NA	NA	GSK3i	1	3977.5	34722.2
R2	M06	M	6	WT	SingleDrugControl	GSK3i	31259	0.87269	NA	NA	NA	NA	NA	NA	NA	3.02554	NA	NA	GSK3i	1	3927.1	35246.2
R3	M06	M	6	WT	SingleDrugControl	GSK3i	35551	0.970878	NA	NA	NA	NA	NA	NA	NA	3.02554	NA	NA	GSK3i	1	3983.9	36497.9
R4	M06	M	6	WT	SingleDrugControl	GSK3i	35261	1.05706	NA	NA	NA	NA	NA	NA	NA	3.02554	NA	NA	GSK3i	1	3899.4	33568
R5	M06	M	6	WT	SingleDrugControl	GSK3i	36229	0.986446	NA	NA	NA	NA	NA	NA	NA	3.02554	NA	NA	GSK3i	1	3998.1	36671.9
R6	M06	M	6	WT	SingleDrugControl	GSK3i	35808	0.994015	NA	NA	NA	NA	NA	NA	NA	3.02554	NA	NA	GSK3i	1	4002.3	35999.5
R7	M06	M	6	WT	SingleDrugControl	GSK3i	37024	1.00875	NA	NA	NA	NA	NA	NA	NA	3.02554	NA	NA	GSK3i	1	3950.8	36737.2
R8	M06	M	6	WT	SingleDrugControl	GSK3i	37290	1.04375	NA	NA	NA	NA	NA	NA	NA	3.02554	NA	NA	GSK3i	1	3933.5	35891.8
R1	M07	M	7	WT	SingleDrugControl	GSK3i	33851	0.971662	NA	NA	NA	NA	NA	NA	NA	3.02554	NA	NA	GSK3i	1	3977.5	34722.2
R2	M07	M	7	WT	SingleDrugControl	GSK3i	33327	0.93872	NA	NA	NA	NA	NA	NA	NA	3.02554	NA	NA	GSK3i	1	3927.1	35246.2
R3	M07	M	7	WT	SingleDrugControl	GSK3i	35874	0.980812	NA	NA	NA	NA	NA	NA	NA	3.02554	NA	NA	GSK3i	1	3983.9	36497.9
R4	M07	M	7	WT	SingleDrugControl	GSK3i	33836	1.00903	NA	NA	NA	NA	NA	NA	NA	3.02554	NA	NA	GSK3i	1	3899.4	33568
R5	M07	M	7	WT	SingleDrugControl	GSK3i	36930	1.0079	NA	NA	NA	NA	NA	NA	NA	3.02554	NA	NA	GSK3i	1	3998.1	36671.9
R6	M07	M	7	WT	SingleDrugControl	GSK3i	37950	1.06096	NA	NA	NA	NA	NA	NA	NA	3.02554	NA	NA	GSK3i	1	4002.3	35999.5
R7	M07	M	7	WT	SingleDrugControl	GSK3i	37996	1.03839	NA	NA	NA	NA	NA	NA	NA	3.02554	NA	NA	GSK3i	1	3950.8	36737.2
R8	M07	M	7	WT	SingleDrugControl	GSK3i	36460	1.01778	NA	NA	NA	NA	NA	NA	NA	3.02554	NA	NA	GSK3i	1	3933.5	35891.8
R1	M08	M	8	WT	SingleDrugControl	IGF1Ri	26323	0.726807	NA	NA	NA	NA	NA	NA	NA	NA	1.1988	NA	IGF1Ri	1	3977.5	34722.2
R2	M08	M	8	WT	SingleDrugControl	IGF1Ri	29354	0.811864	NA	NA	NA	NA	NA	NA	NA	NA	1.1988	NA	IGF1Ri	1	3927.1	35246.2
R3	M08	M	8	WT	SingleDrugControl	IGF1Ri	29989	0.799813	NA	NA	NA	NA	NA	NA	NA	NA	1.1988	NA	IGF1Ri	1	3983.9	36497.9
R4	M08	M	8	WT	SingleDrugControl	IGF1Ri	27472	0.79453	NA	NA	NA	NA	NA	NA	NA	NA	1.1988	NA	IGF1Ri	1	3899.4	33568
R5	M08	M	8	WT	SingleDrugControl	IGF1Ri	32735	0.87951	NA	NA	NA	NA	NA	NA	NA	NA	1.1988	NA	IGF1Ri	1	3998.1	36671.9
R6	M08	M	8	WT	SingleDrugControl	IGF1Ri	32359	0.886224	NA	NA	NA	NA	NA	NA	NA	NA	1.1988	NA	IGF1Ri	1	4002.3	35999.5
R7	M08	M	8	WT	SingleDrugControl	IGF1Ri	30023	0.795213	NA	NA	NA	NA	NA	NA	NA	NA	1.1988	NA	IGF1Ri	1	3950.8	36737.2
R8	M08	M	8	WT	SingleDrugControl	IGF1Ri	32459	0.892586	NA	NA	NA	NA	NA	NA	NA	NA	1.1988	NA	IGF1Ri	1	3933.5	35891.8
R1	M09	M	9	WT	SingleDrugControl	IGF1Ri	34564	0.994853	NA	NA	NA	NA	NA	NA	NA	NA	0.131297	NA	IGF1Ri	1	3977.5	34722.2
R2	M09	M	9	WT	SingleDrugControl	IGF1Ri	34807	0.985975	NA	NA	NA	NA	NA	NA	NA	NA	0.131297	NA	IGF1Ri	1	3927.1	35246.2
R3	M09	M	9	WT	SingleDrugControl	IGF1Ri	31752	0.854036	NA	NA	NA	NA	NA	NA	NA	NA	0.131297	NA	IGF1Ri	1	3983.9	36497.9
R4	M09	M	9	WT	SingleDrugControl	IGF1Ri	33318	0.991574	NA	NA	NA	NA	NA	NA	NA	NA	0.131297	NA	IGF1Ri	1	3899.4	33568
R5	M09	M	9	WT	SingleDrugControl	IGF1Ri	34256	0.926061	NA	NA	NA	NA	NA	NA	NA	NA	0.131297	NA	IGF1Ri	1	3998.1	36671.9
R6	M09	M	9	WT	SingleDrugControl	IGF1Ri	34926	0.96645	NA	NA	NA	NA	NA	NA	NA	NA	0.131297	NA	IGF1Ri	1	4002.3	35999.5
R7	M09	M	9	WT	SingleDrugControl	IGF1Ri	36748	1.00033	NA	NA	NA	NA	NA	NA	NA	NA	0.131297	NA	IGF1Ri	1	3950.8	36737.2
R8	M09	M	9	WT	SingleDrugControl	IGF1Ri	35414	0.985051	NA	NA	NA	NA	NA	NA	NA	NA	0.131297	NA	IGF1Ri	1	3933.5	35891.8
R1	M10	M	10	WT	SingleDrugControl	MEKi	39041	1.14047	NA	NA	0.000285429	NA	NA	NA	NA	NA	NA	NA	MEKi	1	3977.5	34722.2
R2	M10	M	10	WT	SingleDrugControl	MEKi	37054	1.05772	NA	NA	0.000285429	NA	NA	NA	NA	NA	NA	NA	MEKi	1	3927.1	35246.2
R3	M10	M	10	WT	SingleDrugControl	MEKi	34344	0.933755	NA	NA	0.000285429	NA	NA	NA	NA	NA	NA	NA	MEKi	1	3983.9	36497.9
R4	M10	M	10	WT	SingleDrugControl	MEKi	33734	1.0056	NA	NA	0.000285429	NA	NA	NA	NA	NA	NA	NA	MEKi	1	3899.4	33568
R5	M10	M	10	WT	SingleDrugControl	MEKi	37614	1.02883	NA	NA	0.000285429	NA	NA	NA	NA	NA	NA	NA	MEKi	1	3998.1	36671.9
R6	M10	M	10	WT	SingleDrugControl	MEKi	36386	1.01208	NA	NA	0.000285429	NA	NA	NA	NA	NA	NA	NA	MEKi	1	4002.3	35999.5
R7	M10	M	10	WT	SingleDrugControl	MEKi	36948	1.00643	NA	NA	0.000285429	NA	NA	NA	NA	NA	NA	NA	MEKi	1	3950.8	36737.2
R8	M10	M	10	WT	SingleDrugControl	MEKi	37588	1.05308	NA	NA	0.000285429	NA	NA	NA	NA	NA	NA	NA	MEKi	1	3933.5	35891.8
R1	M11	M	11	WT	SingleDrugControl	MEKi	36020	1.04221	NA	NA	0.000285429	NA	NA	NA	NA	NA	NA	NA	MEKi	1	3977.5	34722.2
R2	M11	M	11	WT	SingleDrugControl	MEKi	34731	0.983548	NA	NA	0.000285429	NA	NA	NA	NA	NA	NA	NA	MEKi	1	3927.1	35246.2
R3	M11	M	11	WT	SingleDrugControl	MEKi	35905	0.981766	NA	NA	0.000285429	NA	NA	NA	NA	NA	NA	NA	MEKi	1	3983.9	36497.9
R4	M11	M	11	WT	SingleDrugControl	MEKi	34986	1.04779	NA	NA	0.000285429	NA	NA	NA	NA	NA	NA	NA	MEKi	1	3899.4	33568
R5	M11	M	11	WT	SingleDrugControl	MEKi	34319	0.927989	NA	NA	0.000285429	NA	NA	NA	NA	NA	NA	NA	MEKi	1	3998.1	36671.9
R6	M11	M	11	WT	SingleDrugControl	MEKi	31598	0.862441	NA	NA	0.000285429	NA	NA	NA	NA	NA	NA	NA	MEKi	1	4002.3	35999.5
R7	M11	M	11	WT	SingleDrugControl	MEKi	35264	0.955065	NA	NA	0.000285429	NA	NA	NA	NA	NA	NA	NA	MEKi	1	3950.8	36737.2
R8	M11	M	11	WT	SingleDrugControl	MEKi	38170	1.07129	NA	NA	0.000285429	NA	NA	NA	NA	NA	NA	NA	MEKi	1	3933.5	35891.8
R1	M12	M	12	WT	Control	PAO	3977	-1.62629e-05	NA	NA	NA	NA	NA	NA	NA	NA	NA	9.99001	PAO	0	3977.5	34722.2
R2	M12	M	12	WT	Control	PAO	3899	-0.000897215	NA	NA	NA	NA	NA	NA	NA	NA	NA	9.99001	PAO	0	3927.1	35246.2
R3	M12	M	12	WT	Control	PAO	3951	-0.00101187	NA	NA	NA	NA	NA	NA	NA	NA	NA	9.99001	PAO	0	3983.9	36497.9
R4	M12	M	12	WT	Control	PAO	3927	0.000930276	NA	NA	NA	NA	NA	NA	NA	NA	NA	9.99001	PAO	0	3899.4	33568
R5	M12	M	12	WT	Control	PAO	3990	-0.000247905	NA	NA	NA	NA	NA	NA	NA	NA	NA	9.99001	PAO	0	3998.1	36671.9
R6	M12	M	12	WT	Control	PAO	3948	-0.00169702	NA	NA	NA	NA	NA	NA	NA	NA	NA	9.99001	PAO	0	4002.3	35999.5
R7	M12	M	12	WT	Control	PAO	3951	6.10008e-06	NA	NA	NA	NA	NA	NA	NA	NA	NA	9.99001	PAO	0	3950.8	36737.2
R8	M12	M	12	WT	Control	PAO	3960	0.000829207	NA	NA	NA	NA	NA	NA	NA	NA	NA	9.99001	PAO	0	3933.5	35891.8
R1	M13	M	13	PI3K	Control	PAO	3949	-0.000605278	NA	NA	NA	NA	NA	NA	NA	NA	NA	9.99001	PAO	0	3970.3	39160.8
R2	M13	M	13	PI3K	Control	PAO	3919	-0.000582419	NA	NA	NA	NA	NA	NA	NA	NA	NA	9.99001	PAO	0	3939.2	38622.1
R3	M13	M	13	PI3K	Control	PAO	3887	-0.0019984	NA	NA	NA	NA	NA	NA	NA	NA	NA	9.99001	PAO	0	3954.4	37681.4
R4	M13	M	13	PI3K	Control	PAO	3890	-0.00181974	NA	NA	NA	NA	NA	NA	NA	NA	NA	9.99001	PAO	0	3952.6	38353.1
R5	M13	M	13	PI3K	Control	PAO	3939	-0.00111851	NA	NA	NA	NA	NA	NA	NA	NA	NA	9.99001	PAO	0	3978.1	38935.2
R6	M13	M	13	PI3K	Control	PAO	3882	-0.00209262	NA	NA	NA	NA	NA	NA	NA	NA	NA	9.99001	PAO	0	3955.2	38935.2
R7	M13	M	13	PI3K	Control	PAO	3908	-0.000778578	NA	NA	NA	NA	NA	NA	NA	NA	NA	9.99001	PAO	0	3935.4	39127.8
R8	M13	M	13	PI3K	Control	PAO	3918	-0.00040075	NA	NA	NA	NA	NA	NA	NA	NA	NA	9.99001	PAO	0	3932.2	39365.8
R1	M14	M	14	PI3K	SingleDrugControl	ERKi	40756	1.04533	NA	NA	NA	0.00228343	NA	NA	NA	NA	NA	NA	ERKi	1	3970.3	39160.8
R2	M14	M	14	PI3K	SingleDrugControl	ERKi	35275	0.903494	NA	NA	NA	0.00228343	NA	NA	NA	NA	NA	NA	ERKi	1	3939.2	38622.1
R3	M14	M	14	PI3K	SingleDrugControl	ERKi	38412	1.02166	NA	NA	NA	0.00228343	NA	NA	NA	NA	NA	NA	ERKi	1	3954.4	37681.4
R4	M14	M	14	PI3K	SingleDrugControl	ERKi	36022	0.932236	NA	NA	NA	0.00228343	NA	NA	NA	NA	NA	NA	ERKi	1	3952.6	38353.1
R5	M14	M	14	PI3K	SingleDrugControl	ERKi	37553	0.960459	NA	NA	NA	0.00228343	NA	NA	NA	NA	NA	NA	ERKi	1	3978.1	38935.2
R6	M14	M	14	PI3K	SingleDrugControl	ERKi	39025	1.00257	NA	NA	NA	0.00228343	NA	NA	NA	NA	NA	NA	ERKi	1	3955.2	38935.2
R7	M14	M	14	PI3K	SingleDrugControl	ERKi	40252	1.03195	NA	NA	NA	0.00228343	NA	NA	NA	NA	NA	NA	ERKi	1	3935.4	39127.8
R8	M14	M	14	PI3K	SingleDrugControl	ERKi	41043	1.04734	NA	NA	NA	0.00228343	NA	NA	NA	NA	NA	NA	ERKi	1	3932.2	39365.8
R1	M15	M	15	PI3K	SingleDrugControl	ERKi	38738	0.987987	NA	NA	NA	0.00171257	NA	NA	NA	NA	NA	NA	ERKi	1	3970.3	39160.8
R2	M15	M	15	PI3K	SingleDrugControl	ERKi	40622	1.05766	NA	NA	NA	0.00171257	NA	NA	NA	NA	NA	NA	ERKi	1	3939.2	38622.1
R3	M15	M	15	PI3K	SingleDrugControl	ERKi	35176	0.925716	NA	NA	NA	0.00171257	NA	NA	NA	NA	NA	NA	ERKi	1	3954.4	37681.4
R4	M15	M	15	PI3K	SingleDrugControl	ERKi	38512	1.00462	NA	NA	NA	0.00171257	NA	NA	NA	NA	NA	NA	ERKi	1	3952.6	38353.1
R5	M15	M	15	PI3K	SingleDrugControl	ERKi	37890	0.970099	NA	NA	NA	0.00171257	NA	NA	NA	NA	NA	NA	ERKi	1	3978.1	38935.2
R6	M15	M	15	PI3K	SingleDrugControl	ERKi	37683	0.964201	NA	NA	NA	0.00171257	NA	NA	NA	NA	NA	NA	ERKi	1	3955.2	38935.2
R7	M15	M	15	PI3K	SingleDrugControl	ERKi	39806	1.01927	NA	NA	NA	0.00171257	NA	NA	NA	NA	NA	NA	ERKi	1	3935.4	39127.8
R8	M15	M	15	PI3K	SingleDrugControl	ERKi	39626	1.00734	NA	NA	NA	0.00171257	NA	NA	NA	NA	NA	NA	ERKi	1	3932.2	39365.8
R1	M16	M	16	PI3K	SingleDrugControl	ERKi	38046	0.968322	NA	NA	NA	0.000185529	NA	NA	NA	NA	NA	NA	ERKi	1	3970.3	39160.8
R2	M16	M	16	PI3K	SingleDrugControl	ERKi	38055	0.983648	NA	NA	NA	0.000185529	NA	NA	NA	NA	NA	NA	ERKi	1	3939.2	38622.1
R3	M16	M	16	PI3K	SingleDrugControl	ERKi	41128	1.10219	NA	NA	NA	0.000185529	NA	NA	NA	NA	NA	NA	ERKi	1	3954.4	37681.4
R4	M16	M	16	PI3K	SingleDrugControl	ERKi	38922	1.01654	NA	NA	NA	0.000185529	NA	NA	NA	NA	NA	NA	ERKi	1	3952.6	38353.1
R5	M16	M	16	PI3K	SingleDrugControl	ERKi	36093	0.918693	NA	NA	NA	0.000185529	NA	NA	NA	NA	NA	NA	ERKi	1	3978.1	38935.2
R6	M16	M	16	PI3K	SingleDrugControl	ERKi	36503	0.930468	NA	NA	NA	0.000185529	NA	NA	NA	NA	NA	NA	ERKi	1	3955.2	38935.2
R7	M16	M	16	PI3K	SingleDrugControl	ERKi	40091	1.02737	NA	NA	NA	0.000185529	NA	NA	NA	NA	NA	NA	ERKi	1	3935.4	39127.8
R8	M16	M	16	PI3K	SingleDrugControl	ERKi	37136	0.937072	NA	NA	NA	0.000185529	NA	NA	NA	NA	NA	NA	ERKi	1	3932.2	39365.8
R1	M17	M	17	PI3K	SingleDrugControl	GSK3i	36853	0.934421	NA	NA	NA	NA	NA	NA	NA	3.02554	NA	NA	GSK3i	1	3970.3	39160.8
R2	M17	M	17	PI3K	SingleDrugControl	GSK3i	39443	1.02367	NA	NA	NA	NA	NA	NA	NA	3.02554	NA	NA	GSK3i	1	3939.2	38622.1
R3	M17	M	17	PI3K	SingleDrugControl	GSK3i	38574	1.02647	NA	NA	NA	NA	NA	NA	NA	3.02554	NA	NA	GSK3i	1	3954.4	37681.4
R4	M17	M	17	PI3K	SingleDrugControl	GSK3i	35951	0.930172	NA	NA	NA	NA	NA	NA	NA	3.02554	NA	NA	GSK3i	1	3952.6	38353.1
R5	M17	M	17	PI3K	SingleDrugControl	GSK3i	40224	1.03687	NA	NA	NA	NA	NA	NA	NA	3.02554	NA	NA	GSK3i	1	3978.1	38935.2
R6	M17	M	17	PI3K	SingleDrugControl	GSK3i	40076	1.03261	NA	NA	NA	NA	NA	NA	NA	3.02554	NA	NA	GSK3i	1	3955.2	38935.2
R7	M17	M	17	PI3K	SingleDrugControl	GSK3i	37515	0.954173	NA	NA	NA	NA	NA	NA	NA	3.02554	NA	NA	GSK3i	1	3935.4	39127.8
R8	M17	M	17	PI3K	SingleDrugControl	GSK3i	39461	1.00269	NA	NA	NA	NA	NA	NA	NA	3.02554	NA	NA	GSK3i	1	3932.2	39365.8
R1	M18	M	18	PI3K	SingleDrugControl	GSK3i	35332	0.891199	NA	NA	NA	NA	NA	NA	NA	3.02554	NA	NA	GSK3i	1	3970.3	39160.8
R2	M18	M	18	PI3K	SingleDrugControl	GSK3i	37208	0.959227	NA	NA	NA	NA	NA	NA	NA	3.02554	NA	NA	GSK3i	1	3939.2	38622.1
R3	M18	M	18	PI3K	SingleDrugControl	GSK3i	39307	1.0482	NA	NA	NA	NA	NA	NA	NA	3.02554	NA	NA	GSK3i	1	3954.4	37681.4
R4	M18	M	18	PI3K	SingleDrugControl	GSK3i	37943	0.988078	NA	NA	NA	NA	NA	NA	NA	3.02554	NA	NA	GSK3i	1	3952.6	38353.1
R5	M18	M	18	PI3K	SingleDrugControl	GSK3i	41749	1.08049	NA	NA	NA	NA	NA	NA	NA	3.02554	NA	NA	GSK3i	1	3978.1	38935.2
R6	M18	M	18	PI3K	SingleDrugControl	GSK3i	38639	0.991531	NA	NA	NA	NA	NA	NA	NA	3.02554	NA	NA	GSK3i	1	3955.2	38935.2
R7	M18	M	18	PI3K	SingleDrugControl	GSK3i	37166	0.944256	NA	NA	NA	NA	NA	NA	NA	3.02554	NA	NA	GSK3i	1	3935.4	39127.8
R8	M18	M	18	PI3K	SingleDrugControl	GSK3i	41584	1.0626	NA	NA	NA	NA	NA	NA	NA	3.02554	NA	NA	GSK3i	1	3932.2	39365.8
R1	M19	M	19	PI3K	SingleDrugControl	IGF1Ri	36863	0.934705	NA	NA	NA	NA	NA	NA	NA	NA	1.1988	NA	IGF1Ri	1	3970.3	39160.8
R2	M19	M	19	PI3K	SingleDrugControl	IGF1Ri	34892	0.892451	NA	NA	NA	NA	NA	NA	NA	NA	1.1988	NA	IGF1Ri	1	3939.2	38622.1
R3	M19	M	19	PI3K	SingleDrugControl	IGF1Ri	39056	1.04076	NA	NA	NA	NA	NA	NA	NA	NA	1.1988	NA	IGF1Ri	1	3954.4	37681.4
R4	M19	M	19	PI3K	SingleDrugControl	IGF1Ri	38174	0.994793	NA	NA	NA	NA	NA	NA	NA	NA	1.1988	NA	IGF1Ri	1	3952.6	38353.1
R5	M19	M	19	PI3K	SingleDrugControl	IGF1Ri	40676	1.0498	NA	NA	NA	NA	NA	NA	NA	NA	1.1988	NA	IGF1Ri	1	3978.1	38935.2
R6	M19	M	19	PI3K	SingleDrugControl	IGF1Ri	36528	0.931182	NA	NA	NA	NA	NA	NA	NA	NA	1.1988	NA	IGF1Ri	1	3955.2	38935.2
R7	M19	M	19	PI3K	SingleDrugControl	IGF1Ri	39568	1.01251	NA	NA	NA	NA	NA	NA	NA	NA	1.1988	NA	IGF1Ri	1	3935.4	39127.8
R8	M19	M	19	PI3K	SingleDrugControl	IGF1Ri	37362	0.94345	NA	NA	NA	NA	NA	NA	NA	NA	1.1988	NA	IGF1Ri	1	3932.2	39365.8
R1	M20	M	20	PI3K	SingleDrugControl	IGF1Ri	38718	0.987418	NA	NA	NA	NA	NA	NA	NA	NA	0.131297	NA	IGF1Ri	1	3970.3	39160.8
R2	M20	M	20	PI3K	SingleDrugControl	IGF1Ri	35507	0.910183	NA	NA	NA	NA	NA	NA	NA	NA	0.131297	NA	IGF1Ri	1	3939.2	38622.1
R3	M20	M	20	PI3K	SingleDrugControl	IGF1Ri	40522	1.08422	NA	NA	NA	NA	NA	NA	NA	NA	0.131297	NA	IGF1Ri	1	3954.4	37681.4
R4	M20	M	20	PI3K	SingleDrugControl	IGF1Ri	35899	0.92866	NA	NA	NA	NA	NA	NA	NA	NA	0.131297	NA	IGF1Ri	1	3952.6	38353.1
R5	M20	M	20	PI3K	SingleDrugControl	IGF1Ri	40209	1.03644	NA	NA	NA	NA	NA	NA	NA	NA	0.131297	NA	IGF1Ri	1	3978.1	38935.2
R6	M20	M	20	PI3K	SingleDrugControl	IGF1Ri	42136	1.0915	NA	NA	NA	NA	NA	NA	NA	NA	0.131297	NA	IGF1Ri	1	3955.2	38935.2
R7	M20	M	20	PI3K	SingleDrugControl	IGF1Ri	40220	1.03104	NA	NA	NA	NA	NA	NA	NA	NA	0.131297	NA	IGF1Ri	1	3935.4	39127.8
R8	M20	M	20	PI3K	SingleDrugControl	IGF1Ri	39343	0.999358	NA	NA	NA	NA	NA	NA	NA	NA	0.131297	NA	IGF1Ri	1	3932.2	39365.8
R1	M21	M	21	PI3K	SingleDrugControl	MEKi	37339	0.948232	NA	NA	0.000285429	NA	NA	NA	NA	NA	NA	NA	MEKi	1	3970.3	39160.8
R2	M21	M	21	PI3K	SingleDrugControl	MEKi	39453	1.02396	NA	NA	0.000285429	NA	NA	NA	NA	NA	NA	NA	MEKi	1	3939.2	38622.1
R3	M21	M	21	PI3K	SingleDrugControl	MEKi	38758	1.03192	NA	NA	0.000285429	NA	NA	NA	NA	NA	NA	NA	MEKi	1	3954.4	37681.4
R4	M21	M	21	PI3K	SingleDrugControl	MEKi	37207	0.966683	NA	NA	0.000285429	NA	NA	NA	NA	NA	NA	NA	MEKi	1	3952.6	38353.1
R5	M21	M	21	PI3K	SingleDrugControl	MEKi	37519	0.959486	NA	NA	0.000285429	NA	NA	NA	NA	NA	NA	NA	MEKi	1	3978.1	38935.2
R6	M21	M	21	PI3K	SingleDrugControl	MEKi	42615	1.1052	NA	NA	0.000285429	NA	NA	NA	NA	NA	NA	NA	MEKi	1	3955.2	38935.2
R7	M21	M	21	PI3K	SingleDrugControl	MEKi	40222	1.03109	NA	NA	0.000285429	NA	NA	NA	NA	NA	NA	NA	MEKi	1	3935.4	39127.8
R8	M21	M	21	PI3K	SingleDrugControl	MEKi	40955	1.04485	NA	NA	0.000285429	NA	NA	NA	NA	NA	NA	NA	MEKi	1	3932.2	39365.8
R1	M22	M	22	PI3K	SingleDrugControl	MEKi	37413	0.950335	NA	NA	0.000285429	NA	NA	NA	NA	NA	NA	NA	MEKi	1	3970.3	39160.8
R2	M22	M	22	PI3K	SingleDrugControl	MEKi	38530	0.997344	NA	NA	0.000285429	NA	NA	NA	NA	NA	NA	NA	MEKi	1	3939.2	38622.1
R3	M22	M	22	PI3K	SingleDrugControl	MEKi	40476	1.08286	NA	NA	0.000285429	NA	NA	NA	NA	NA	NA	NA	MEKi	1	3954.4	37681.4
R4	M22	M	22	PI3K	SingleDrugControl	MEKi	42051	1.10749	NA	NA	0.000285429	NA	NA	NA	NA	NA	NA	NA	MEKi	1	3952.6	38353.1
R5	M22	M	22	PI3K	SingleDrugControl	MEKi	38008	0.973475	NA	NA	0.000285429	NA	NA	NA	NA	NA	NA	NA	MEKi	1	3978.1	38935.2
R6	M22	M	22	PI3K	SingleDrugControl	MEKi	41348	1.06898	NA	NA	0.000285429	NA	NA	NA	NA	NA	NA	NA	MEKi	1	3955.2	38935.2
R7	M22	M	22	PI3K	SingleDrugControl	MEKi	40431	1.03703	NA	NA	0.000285429	NA	NA	NA	NA	NA	NA	NA	MEKi	1	3935.4	39127.8
R8	M22	M	22	PI3K	SingleDrugControl	MEKi	39823	1.0129	NA	NA	0.000285429	NA	NA	NA	NA	NA	NA	NA	MEKi	1	3932.2	39365.8
R1	N03	N	3	WT	SingleDrugControl	PI3Ki	35897	1.03821	NA	NA	NA	NA	0.142714	NA	NA	NA	NA	NA	PI3Ki	1	3977.5	34722.2
R2	N03	N	3	WT	SingleDrugControl	PI3Ki	35508	1.00836	NA	NA	NA	NA	0.142714	NA	NA	NA	NA	NA	PI3Ki	1	3927.1	35246.2
R3	N03	N	3	WT	SingleDrugControl	PI3Ki	33340	0.902876	NA	NA	NA	NA	0.142714	NA	NA	NA	NA	NA	PI3Ki	1	3983.9	36497.9
R4	N03	N	3	WT	SingleDrugControl	PI3Ki	25191	0.717648	NA	NA	NA	NA	0.142714	NA	NA	NA	NA	NA	PI3Ki	1	3899.4	33568
R5	N03	N	3	WT	SingleDrugControl	PI3Ki	35974	0.978641	NA	NA	NA	NA	0.142714	NA	NA	NA	NA	NA	PI3Ki	1	3998.1	36671.9
R6	N03	N	3	WT	SingleDrugControl	PI3Ki	33934	0.935447	NA	NA	NA	NA	0.142714	NA	NA	NA	NA	NA	PI3Ki	1	4002.3	35999.5
R7	N03	N	3	WT	SingleDrugControl	PI3Ki	36110	0.980869	NA	NA	NA	NA	0.142714	NA	NA	NA	NA	NA	PI3Ki	1	3950.8	36737.2
R8	N03	N	3	WT	SingleDrugControl	PI3Ki	36651	1.02376	NA	NA	NA	NA	0.142714	NA	NA	NA	NA	NA	PI3Ki	1	3933.5	35891.8
R1	N04	N	4	WT	SingleDrugControl	PI3Ki	32968	0.942941	NA	NA	NA	NA	0.0856286	NA	NA	NA	NA	NA	PI3Ki	1	3977.5	34722.2
R2	N04	N	4	WT	SingleDrugControl	PI3Ki	34096	0.963273	NA	NA	NA	NA	0.0856286	NA	NA	NA	NA	NA	PI3Ki	1	3927.1	35246.2
R3	N04	N	4	WT	SingleDrugControl	PI3Ki	34622	0.942306	NA	NA	NA	NA	0.0856286	NA	NA	NA	NA	NA	PI3Ki	1	3983.9	36497.9
R4	N04	N	4	WT	SingleDrugControl	PI3Ki	24518	0.694964	NA	NA	NA	NA	0.0856286	NA	NA	NA	NA	NA	PI3Ki	1	3899.4	33568
R5	N04	N	4	WT	SingleDrugControl	PI3Ki	36568	0.996821	NA	NA	NA	NA	0.0856286	NA	NA	NA	NA	NA	PI3Ki	1	3998.1	36671.9
R6	N04	N	4	WT	SingleDrugControl	PI3Ki	36388	1.01214	NA	NA	NA	NA	0.0856286	NA	NA	NA	NA	NA	PI3Ki	1	4002.3	35999.5
R7	N04	N	4	WT	SingleDrugControl	PI3Ki	36105	0.980716	NA	NA	NA	NA	0.0856286	NA	NA	NA	NA	NA	PI3Ki	1	3950.8	36737.2
R8	N04	N	4	WT	SingleDrugControl	PI3Ki	36104	1.00664	NA	NA	NA	NA	0.0856286	NA	NA	NA	NA	NA	PI3Ki	1	3933.5	35891.8
R1	N05	N	5	WT	SingleDrugControl	mTORi	34144	0.981192	NA	NA	NA	NA	NA	NA	0.00351077	NA	NA	NA	mTORi	1	3977.5	34722.2
R2	N05	N	5	WT	SingleDrugControl	mTORi	30669	0.853851	NA	NA	NA	NA	NA	NA	0.00351077	NA	NA	NA	mTORi	1	3927.1	35246.2
R3	N05	N	5	WT	SingleDrugControl	mTORi	33535	0.908874	NA	NA	NA	NA	NA	NA	0.00351077	NA	NA	NA	mTORi	1	3983.9	36497.9
R4	N05	N	5	WT	SingleDrugControl	mTORi	24667	0.699986	NA	NA	NA	NA	NA	NA	0.00351077	NA	NA	NA	mTORi	1	3899.4	33568
R5	N05	N	5	WT	SingleDrugControl	mTORi	36003	0.979529	NA	NA	NA	NA	NA	NA	0.00351077	NA	NA	NA	mTORi	1	3998.1	36671.9
R6	N05	N	5	WT	SingleDrugControl	mTORi	32584	0.893256	NA	NA	NA	NA	NA	NA	0.00351077	NA	NA	NA	mTORi	1	4002.3	35999.5
R7	N05	N	5	WT	SingleDrugControl	mTORi	34730	0.938778	NA	NA	NA	NA	NA	NA	0.00351077	NA	NA	NA	mTORi	1	3950.8	36737.2
R8	N05	N	5	WT	SingleDrugControl	mTORi	33991	0.940524	NA	NA	NA	NA	NA	NA	0.00351077	NA	NA	NA	mTORi	1	3933.5	35891.8
R1	N06	N	6	WT	SingleDrugControl	mTORi	37630	1.09458	NA	NA	NA	NA	NA	NA	0.000171257	NA	NA	NA	mTORi	1	3977.5	34722.2
R2	N06	N	6	WT	SingleDrugControl	mTORi	35451	1.00654	NA	NA	NA	NA	NA	NA	0.000171257	NA	NA	NA	mTORi	1	3927.1	35246.2
R3	N06	N	6	WT	SingleDrugControl	mTORi	36553	1.0017	NA	NA	NA	NA	NA	NA	0.000171257	NA	NA	NA	mTORi	1	3983.9	36497.9
R4	N06	N	6	WT	SingleDrugControl	mTORi	27315	0.789238	NA	NA	NA	NA	NA	NA	0.000171257	NA	NA	NA	mTORi	1	3899.4	33568
R5	N06	N	6	WT	SingleDrugControl	mTORi	34933	0.946781	NA	NA	NA	NA	NA	NA	0.000171257	NA	NA	NA	mTORi	1	3998.1	36671.9
R6	N06	N	6	WT	SingleDrugControl	mTORi	36605	1.01892	NA	NA	NA	NA	NA	NA	0.000171257	NA	NA	NA	mTORi	1	4002.3	35999.5
R7	N06	N	6	WT	SingleDrugControl	mTORi	35022	0.947684	NA	NA	NA	NA	NA	NA	0.000171257	NA	NA	NA	mTORi	1	3950.8	36737.2
R8	N06	N	6	WT	SingleDrugControl	mTORi	35539	0.988962	NA	NA	NA	NA	NA	NA	0.000171257	NA	NA	NA	mTORi	1	3933.5	35891.8
R1	N07	N	7	WT	SingleDrugControl	RAFi	35715	1.03229	NA	0.017982	NA	NA	NA	NA	NA	NA	NA	NA	RAFi	1	3977.5	34722.2
R2	N07	N	7	WT	SingleDrugControl	RAFi	34996	0.99201	NA	0.017982	NA	NA	NA	NA	NA	NA	NA	NA	RAFi	1	3927.1	35246.2
R3	N07	N	7	WT	SingleDrugControl	RAFi	36038	0.985856	NA	0.017982	NA	NA	NA	NA	NA	NA	NA	NA	RAFi	1	3983.9	36497.9
R4	N07	N	7	WT	SingleDrugControl	RAFi	27126	0.782868	NA	0.017982	NA	NA	NA	NA	NA	NA	NA	NA	RAFi	1	3899.4	33568
R5	N07	N	7	WT	SingleDrugControl	RAFi	36180	0.984946	NA	0.017982	NA	NA	NA	NA	NA	NA	NA	NA	RAFi	1	3998.1	36671.9
R6	N07	N	7	WT	SingleDrugControl	RAFi	36102	1.0032	NA	0.017982	NA	NA	NA	NA	NA	NA	NA	NA	RAFi	1	4002.3	35999.5
R7	N07	N	7	WT	SingleDrugControl	RAFi	37541	1.02451	NA	0.017982	NA	NA	NA	NA	NA	NA	NA	NA	RAFi	1	3950.8	36737.2
R8	N07	N	7	WT	SingleDrugControl	RAFi	37657	1.05524	NA	0.017982	NA	NA	NA	NA	NA	NA	NA	NA	RAFi	1	3933.5	35891.8
R1	N08	N	8	WT	SingleDrugControl	RAFi	34897	1.00568	NA	0.017982	NA	NA	NA	NA	NA	NA	NA	NA	RAFi	1	3977.5	34722.2
R2	N08	N	8	WT	SingleDrugControl	RAFi	34225	0.967392	NA	0.017982	NA	NA	NA	NA	NA	NA	NA	NA	RAFi	1	3927.1	35246.2
R3	N08	N	8	WT	SingleDrugControl	RAFi	35144	0.95836	NA	0.017982	NA	NA	NA	NA	NA	NA	NA	NA	RAFi	1	3983.9	36497.9
R4	N08	N	8	WT	SingleDrugControl	RAFi	29204	0.852908	NA	0.017982	NA	NA	NA	NA	NA	NA	NA	NA	RAFi	1	3899.4	33568
R5	N08	N	8	WT	SingleDrugControl	RAFi	33923	0.915869	NA	0.017982	NA	NA	NA	NA	NA	NA	NA	NA	RAFi	1	3998.1	36671.9
R6	N08	N	8	WT	SingleDrugControl	RAFi	36655	1.02049	NA	0.017982	NA	NA	NA	NA	NA	NA	NA	NA	RAFi	1	4002.3	35999.5
R7	N08	N	8	WT	SingleDrugControl	RAFi	36802	1.00197	NA	0.017982	NA	NA	NA	NA	NA	NA	NA	NA	RAFi	1	3950.8	36737.2
R8	N08	N	8	WT	SingleDrugControl	RAFi	36294	1.01259	NA	0.017982	NA	NA	NA	NA	NA	NA	NA	NA	RAFi	1	3933.5	35891.8
R1	N09	N	9	WT	Control	DMSO	34150	0.981387	NA	NA	NA	NA	NA	NA	NA	NA	NA	NA	DMSO	0	3977.5	34722.2
R2	N09	N	9	WT	Control	DMSO	35344	1.00312	NA	NA	NA	NA	NA	NA	NA	NA	NA	NA	DMSO	0	3927.1	35246.2
R3	N09	N	9	WT	Control	DMSO	37010	1.01575	NA	NA	NA	NA	NA	NA	NA	NA	NA	NA	DMSO	0	3983.9	36497.9
R4	N09	N	9	WT	Control	DMSO	29061	0.848089	NA	NA	NA	NA	NA	NA	NA	NA	NA	NA	DMSO	0	3899.4	33568
R5	N09	N	9	WT	Control	DMSO	39433	1.08451	NA	NA	NA	NA	NA	NA	NA	NA	NA	NA	DMSO	0	3998.1	36671.9
R6	N09	N	9	WT	Control	DMSO	39523	1.11012	NA	NA	NA	NA	NA	NA	NA	NA	NA	NA	DMSO	0	4002.3	35999.5
R7	N09	N	9	WT	Control	DMSO	38859	1.06471	NA	NA	NA	NA	NA	NA	NA	NA	NA	NA	DMSO	0	3950.8	36737.2
R8	N09	N	9	WT	Control	DMSO	35737	0.995158	NA	NA	NA	NA	NA	NA	NA	NA	NA	NA	DMSO	0	3933.5	35891.8
R1	N10	N	10	WT	Control	DMSO	35445	1.02351	NA	NA	NA	NA	NA	NA	NA	NA	NA	NA	DMSO	0	3977.5	34722.2
R2	N10	N	10	WT	Control	DMSO	34456	0.974768	NA	NA	NA	NA	NA	NA	NA	NA	NA	NA	DMSO	0	3927.1	35246.2
R3	N10	N	10	WT	Control	DMSO	36922	1.01304	NA	NA	NA	NA	NA	NA	NA	NA	NA	NA	DMSO	0	3983.9	36497.9
R4	N10	N	10	WT	Control	DMSO	27764	0.804372	NA	NA	NA	NA	NA	NA	NA	NA	NA	NA	DMSO	0	3899.4	33568
R5	N10	N	10	WT	Control	DMSO	36750	1.00239	NA	NA	NA	NA	NA	NA	NA	NA	NA	NA	DMSO	0	3998.1	36671.9
R6	N10	N	10	WT	Control	DMSO	35307	0.978357	NA	NA	NA	NA	NA	NA	NA	NA	NA	NA	DMSO	0	4002.3	35999.5
R7	N10	N	10	WT	Control	DMSO	36581	0.995234	NA	NA	NA	NA	NA	NA	NA	NA	NA	NA	DMSO	0	3950.8	36737.2
R8	N10	N	10	WT	Control	DMSO	36001	1.00342	NA	NA	NA	NA	NA	NA	NA	NA	NA	NA	DMSO	0	3933.5	35891.8
R1	N11	N	11	WT	Control	DMSO	37269	1.08284	NA	NA	NA	NA	NA	NA	NA	NA	NA	NA	DMSO	0	3977.5	34722.2
R2	N11	N	11	WT	Control	DMSO	37333	1.06663	NA	NA	NA	NA	NA	NA	NA	NA	NA	NA	DMSO	0	3927.1	35246.2
R3	N11	N	11	WT	Control	DMSO	35443	0.967556	NA	NA	NA	NA	NA	NA	NA	NA	NA	NA	DMSO	0	3983.9	36497.9
R4	N11	N	11	WT	Control	DMSO	32212	0.954295	NA	NA	NA	NA	NA	NA	NA	NA	NA	NA	DMSO	0	3899.4	33568
R5	N11	N	11	WT	Control	DMSO	36183	0.985038	NA	NA	NA	NA	NA	NA	NA	NA	NA	NA	DMSO	0	3998.1	36671.9
R6	N11	N	11	WT	Control	DMSO	36840	1.02627	NA	NA	NA	NA	NA	NA	NA	NA	NA	NA	DMSO	0	4002.3	35999.5
R7	N11	N	11	WT	Control	DMSO	35491	0.961989	NA	NA	NA	NA	NA	NA	NA	NA	NA	NA	DMSO	0	3950.8	36737.2
R8	N11	N	11	WT	Control	DMSO	38084	1.0686	NA	NA	NA	NA	NA	NA	NA	NA	NA	NA	DMSO	0	3933.5	35891.8
R1	N14	N	14	PI3K	SingleDrugControl	PI3Ki	37184	0.943827	NA	NA	NA	NA	0.142714	NA	NA	NA	NA	NA	PI3Ki	1	3970.3	39160.8
R2	N14	N	14	PI3K	SingleDrugControl	PI3Ki	38937	1.00908	NA	NA	NA	NA	0.142714	NA	NA	NA	NA	NA	PI3Ki	1	3939.2	38622.1
R3	N14	N	14	PI3K	SingleDrugControl	PI3Ki	37818	1.00405	NA	NA	NA	NA	0.142714	NA	NA	NA	NA	NA	PI3Ki	1	3954.4	37681.4
R4	N14	N	14	PI3K	SingleDrugControl	PI3Ki	38368	1.00043	NA	NA	NA	NA	0.142714	NA	NA	NA	NA	NA	PI3Ki	1	3952.6	38353.1
R5	N14	N	14	PI3K	SingleDrugControl	PI3Ki	41037	1.06012	NA	NA	NA	NA	0.142714	NA	NA	NA	NA	NA	PI3Ki	1	3978.1	38935.2
R6	N14	N	14	PI3K	SingleDrugControl	PI3Ki	38688	0.992932	NA	NA	NA	NA	0.142714	NA	NA	NA	NA	NA	PI3Ki	1	3955.2	38935.2
R7	N14	N	14	PI3K	SingleDrugControl	PI3Ki	34479	0.867905	NA	NA	NA	NA	0.142714	NA	NA	NA	NA	NA	PI3Ki	1	3935.4	39127.8
R8	N14	N	14	PI3K	SingleDrugControl	PI3Ki	35489	0.890591	NA	NA	NA	NA	0.142714	NA	NA	NA	NA	NA	PI3Ki	1	3932.2	39365.8
R1	N15	N	15	PI3K	SingleDrugControl	PI3Ki	39508	1.00987	NA	NA	NA	NA	0.0856286	NA	NA	NA	NA	NA	PI3Ki	1	3970.3	39160.8
R2	N15	N	15	PI3K	SingleDrugControl	PI3Ki	37920	0.979756	NA	NA	NA	NA	0.0856286	NA	NA	NA	NA	NA	PI3Ki	1	3939.2	38622.1
R3	N15	N	15	PI3K	SingleDrugControl	PI3Ki	38889	1.03581	NA	NA	NA	NA	0.0856286	NA	NA	NA	NA	NA	PI3Ki	1	3954.4	37681.4
R4	N15	N	15	PI3K	SingleDrugControl	PI3Ki	39248	1.02601	NA	NA	NA	NA	0.0856286	NA	NA	NA	NA	NA	PI3Ki	1	3952.6	38353.1
R5	N15	N	15	PI3K	SingleDrugControl	PI3Ki	42559	1.10366	NA	NA	NA	NA	0.0856286	NA	NA	NA	NA	NA	PI3Ki	1	3978.1	38935.2
R6	N15	N	15	PI3K	SingleDrugControl	PI3Ki	38966	1.00088	NA	NA	NA	NA	0.0856286	NA	NA	NA	NA	NA	PI3Ki	1	3955.2	38935.2
R7	N15	N	15	PI3K	SingleDrugControl	PI3Ki	37196	0.945109	NA	NA	NA	NA	0.0856286	NA	NA	NA	NA	NA	PI3Ki	1	3935.4	39127.8
R8	N15	N	15	PI3K	SingleDrugControl	PI3Ki	39464	1.00277	NA	NA	NA	NA	0.0856286	NA	NA	NA	NA	NA	PI3Ki	1	3932.2	39365.8
R1	N16	N	16	PI3K	SingleDrugControl	mTORi	36693	0.929874	NA	NA	NA	NA	NA	NA	0.00351077	NA	NA	NA	mTORi	1	3970.3	39160.8
R2	N16	N	16	PI3K	SingleDrugControl	mTORi	35450	0.908539	NA	NA	NA	NA	NA	NA	0.00351077	NA	NA	NA	mTORi	1	3939.2	38622.1
R3	N16	N	16	PI3K	SingleDrugControl	mTORi	37050	0.98128	NA	NA	NA	NA	NA	NA	0.00351077	NA	NA	NA	mTORi	1	3954.4	37681.4
R4	N16	N	16	PI3K	SingleDrugControl	mTORi	34851	0.898196	NA	NA	NA	NA	NA	NA	0.00351077	NA	NA	NA	mTORi	1	3952.6	38353.1
R5	N16	N	16	PI3K	SingleDrugControl	mTORi	35816	0.910769	NA	NA	NA	NA	NA	NA	0.00351077	NA	NA	NA	mTORi	1	3978.1	38935.2
R6	N16	N	16	PI3K	SingleDrugControl	mTORi	38452	0.986185	NA	NA	NA	NA	NA	NA	0.00351077	NA	NA	NA	mTORi	1	3955.2	38935.2
R7	N16	N	16	PI3K	SingleDrugControl	mTORi	38788	0.990346	NA	NA	NA	NA	NA	NA	0.00351077	NA	NA	NA	mTORi	1	3935.4	39127.8
R8	N16	N	16	PI3K	SingleDrugControl	mTORi	39681	1.0089	NA	NA	NA	NA	NA	NA	0.00351077	NA	NA	NA	mTORi	1	3932.2	39365.8
R1	N17	N	17	PI3K	SingleDrugControl	mTORi	39474	1.0089	NA	NA	NA	NA	NA	NA	0.000171257	NA	NA	NA	mTORi	1	3970.3	39160.8
R2	N17	N	17	PI3K	SingleDrugControl	mTORi	38115	0.985378	NA	NA	NA	NA	NA	NA	0.000171257	NA	NA	NA	mTORi	1	3939.2	38622.1
R3	N17	N	17	PI3K	SingleDrugControl	mTORi	39612	1.05724	NA	NA	NA	NA	NA	NA	0.000171257	NA	NA	NA	mTORi	1	3954.4	37681.4
R4	N17	N	17	PI3K	SingleDrugControl	mTORi	38022	0.990374	NA	NA	NA	NA	NA	NA	0.000171257	NA	NA	NA	mTORi	1	3952.6	38353.1
R5	N17	N	17	PI3K	SingleDrugControl	mTORi	38388	0.984345	NA	NA	NA	NA	NA	NA	0.000171257	NA	NA	NA	mTORi	1	3978.1	38935.2
R6	N17	N	17	PI3K	SingleDrugControl	mTORi	39077	1.00405	NA	NA	NA	NA	NA	NA	0.000171257	NA	NA	NA	mTORi	1	3955.2	38935.2
R7	N17	N	17	PI3K	SingleDrugControl	mTORi	40903	1.05044	NA	NA	NA	NA	NA	NA	0.000171257	NA	NA	NA	mTORi	1	3935.4	39127.8
R8	N17	N	17	PI3K	SingleDrugControl	mTORi	40434	1.03015	NA	NA	NA	NA	NA	NA	0.000171257	NA	NA	NA	mTORi	1	3932.2	39365.8
R1	N18	N	18	PI3K	SingleDrugControl	RAFi	36231	0.916746	NA	0.017982	NA	NA	NA	NA	NA	NA	NA	NA	RAFi	1	3970.3	39160.8
R2	N18	N	18	PI3K	SingleDrugControl	RAFi	35630	0.913729	NA	0.017982	NA	NA	NA	NA	NA	NA	NA	NA	RAFi	1	3939.2	38622.1
R3	N18	N	18	PI3K	SingleDrugControl	RAFi	38331	1.01926	NA	0.017982	NA	NA	NA	NA	NA	NA	NA	NA	RAFi	1	3954.4	37681.4
R4	N18	N	18	PI3K	SingleDrugControl	RAFi	34167	0.878312	NA	0.017982	NA	NA	NA	NA	NA	NA	NA	NA	RAFi	1	3952.6	38353.1
R5	N18	N	18	PI3K	SingleDrugControl	RAFi	40166	1.03521	NA	0.017982	NA	NA	NA	NA	NA	NA	NA	NA	RAFi	1	3978.1	38935.2
R6	N18	N	18	PI3K	SingleDrugControl	RAFi	36064	0.917917	NA	0.017982	NA	NA	NA	NA	NA	NA	NA	NA	RAFi	1	3955.2	38935.2
R7	N18	N	18	PI3K	SingleDrugControl	RAFi	37028	0.940335	NA	0.017982	NA	NA	NA	NA	NA	NA	NA	NA	RAFi	1	3935.4	39127.8
R8	N18	N	18	PI3K	SingleDrugControl	RAFi	37097	0.935972	NA	0.017982	NA	NA	NA	NA	NA	NA	NA	NA	RAFi	1	3932.2	39365.8
R1	N19	N	19	PI3K	SingleDrugControl	RAFi	41517	1.06696	NA	0.017982	NA	NA	NA	NA	NA	NA	NA	NA	RAFi	1	3970.3	39160.8
R2	N19	N	19	PI3K	SingleDrugControl	RAFi	38782	1.00461	NA	0.017982	NA	NA	NA	NA	NA	NA	NA	NA	RAFi	1	3939.2	38622.1
R3	N19	N	19	PI3K	SingleDrugControl	RAFi	38822	1.03382	NA	0.017982	NA	NA	NA	NA	NA	NA	NA	NA	RAFi	1	3954.4	37681.4
R4	N19	N	19	PI3K	SingleDrugControl	RAFi	34295	0.882033	NA	0.017982	NA	NA	NA	NA	NA	NA	NA	NA	RAFi	1	3952.6	38353.1
R5	N19	N	19	PI3K	SingleDrugControl	RAFi	38662	0.992183	NA	0.017982	NA	NA	NA	NA	NA	NA	NA	NA	RAFi	1	3978.1	38935.2
R6	N19	N	19	PI3K	SingleDrugControl	RAFi	38865	0.997992	NA	0.017982	NA	NA	NA	NA	NA	NA	NA	NA	RAFi	1	3955.2	38935.2
R7	N19	N	19	PI3K	SingleDrugControl	RAFi	38052	0.969432	NA	0.017982	NA	NA	NA	NA	NA	NA	NA	NA	RAFi	1	3935.4	39127.8
R8	N19	N	19	PI3K	SingleDrugControl	RAFi	36773	0.926828	NA	0.017982	NA	NA	NA	NA	NA	NA	NA	NA	RAFi	1	3932.2	39365.8
R1	N20	N	20	PI3K	Control	DMSO	37255	0.945845	NA	NA	NA	NA	NA	NA	NA	NA	NA	NA	DMSO	0	3970.3	39160.8
R2	N20	N	20	PI3K	Control	DMSO	37572	0.969722	NA	NA	NA	NA	NA	NA	NA	NA	NA	NA	DMSO	0	3939.2	38622.1
R3	N20	N	20	PI3K	Control	DMSO	37441	0.992873	NA	NA	NA	NA	NA	NA	NA	NA	NA	NA	DMSO	0	3954.4	37681.4
R4	N20	N	20	PI3K	Control	DMSO	39067	1.02075	NA	NA	NA	NA	NA	NA	NA	NA	NA	NA	DMSO	0	3952.6	38353.1
R5	N20	N	20	PI3K	Control	DMSO	39613	1.01939	NA	NA	NA	NA	NA	NA	NA	NA	NA	NA	DMSO	0	3978.1	38935.2
R6	N20	N	20	PI3K	Control	DMSO	39472	1.01534	NA	NA	NA	NA	NA	NA	NA	NA	NA	NA	DMSO	0	3955.2	38935.2
R7	N20	N	20	PI3K	Control	DMSO	38317	0.976962	NA	NA	NA	NA	NA	NA	NA	NA	NA	NA	DMSO	0	3935.4	39127.8
R8	N20	N	20	PI3K	Control	DMSO	38948	0.98821	NA	NA	NA	NA	NA	NA	NA	NA	NA	NA	DMSO	0	3932.2	39365.8
R1	N21	N	21	PI3K	Control	DMSO	41542	1.06767	NA	NA	NA	NA	NA	NA	NA	NA	NA	NA	DMSO	0	3970.3	39160.8
R2	N21	N	21	PI3K	Control	DMSO	36845	0.948761	NA	NA	NA	NA	NA	NA	NA	NA	NA	NA	DMSO	0	3939.2	38622.1
R3	N21	N	21	PI3K	Control	DMSO	39987	1.06836	NA	NA	NA	NA	NA	NA	NA	NA	NA	NA	DMSO	0	3954.4	37681.4
R4	N21	N	21	PI3K	Control	DMSO	39079	1.0211	NA	NA	NA	NA	NA	NA	NA	NA	NA	NA	DMSO	0	3952.6	38353.1
R5	N21	N	21	PI3K	Control	DMSO	41455	1.07208	NA	NA	NA	NA	NA	NA	NA	NA	NA	NA	DMSO	0	3978.1	38935.2
R6	N21	N	21	PI3K	Control	DMSO	38060	0.974979	NA	NA	NA	NA	NA	NA	NA	NA	NA	NA	DMSO	0	3955.2	38935.2
R7	N21	N	21	PI3K	Control	DMSO	40230	1.03132	NA	NA	NA	NA	NA	NA	NA	NA	NA	NA	DMSO	0	3935.4	39127.8
R8	N21	N	21	PI3K	Control	DMSO	39366	1.00001	NA	NA	NA	NA	NA	NA	NA	NA	NA	NA	DMSO	0	3932.2	39365.8
R1	N22	N	22	PI3K	Control	DMSO	38672	0.986111	NA	NA	NA	NA	NA	NA	NA	NA	NA	NA	DMSO	0	3970.3	39160.8
R2	N22	N	22	PI3K	Control	DMSO	37496	0.967531	NA	NA	NA	NA	NA	NA	NA	NA	NA	NA	DMSO	0	3939.2	38622.1
R3	N22	N	22	PI3K	Control	DMSO	38272	1.01751	NA	NA	NA	NA	NA	NA	NA	NA	NA	NA	DMSO	0	3954.4	37681.4
R4	N22	N	22	PI3K	Control	DMSO	37746	0.982351	NA	NA	NA	NA	NA	NA	NA	NA	NA	NA	DMSO	0	3952.6	38353.1
R5	N22	N	22	PI3K	Control	DMSO	40957	1.05784	NA	NA	NA	NA	NA	NA	NA	NA	NA	NA	DMSO	0	3978.1	38935.2
R6	N22	N	22	PI3K	Control	DMSO	42054	1.08916	NA	NA	NA	NA	NA	NA	NA	NA	NA	NA	DMSO	0	3955.2	38935.2
R7	N22	N	22	PI3K	Control	DMSO	39593	1.01322	NA	NA	NA	NA	NA	NA	NA	NA	NA	NA	DMSO	0	3935.4	39127.8
R8	N22	N	22	PI3K	Control	DMSO	40861	1.0422	NA	NA	NA	NA	NA	NA	NA	NA	NA	NA	DMSO	0	3932.2	39365.8
