# Supplementary material for: Identifying mutant-specific multi-drug combinations using comparative network reconstruction
Source: iScience. 2022 Jul 15;25(8):104760. doi: 10.1016/j.isci.2022.104760 (PMC9385552; doi:10.1016/j.isci.2022.104760)
Supplement: Table S6. Statistical analysis of anti-selective multi-drug combinations, related to Figures 5D and 5F [file mmc7.xlsx]

## Sheet: TableS6-ttest-combos
treatment	estimate	estimate1	estimate2	statistic	p.value	parameter	conf.low	conf.high	method	alternative
GSK3i:3.0 + IGF1Ri:1.2 + PI3Ki:0.14	0.286136	0.93036	0.644224	14.4301	5.36385e-10	13.7534	0.251166	Inf	Welch Two Sample t-test	greater
GSK3i:3.0 + IGF1Ri:1.2 + mTORi:0.0035	0.202726	0.854364	0.651638	11.8043	6.61051e-09	13.8258	0.172451	Inf	Welch Two Sample t-test	greater
GSK3i:3.0 + IGF1Ri:1.2 + MEKi:0.00034	0.227984	0.984577	0.756593	9.48561	8.9572e-08	13.9982	0.185651	Inf	Welch Two Sample t-test	greater
EGFRi:0.015 + IGF1Ri:1.2 + PI3Ki:0.14	0.324504	0.91072	0.586216	9.18477	1.67679e-07	13.5948	0.262144	Inf	Welch Two Sample t-test	greater
IGF1Ri:1.2 + MEKi:0.00034 + PI3Ki:0.14	0.234948	0.932093	0.697145	10.5228	1.98506e-07	11.1406	0.194897	Inf	Welch Two Sample t-test	greater
AKTi:0.044 + ERKi:0.00060 + IGF1Ri:1.2	0.243024	0.891068	0.648044	9.63733	2.1033e-07	12.3532	0.198187	Inf	Welch Two Sample t-test	greater
IGF1Ri:1.2 + MEKi:0.00034 + mTORi:0.0035	0.219179	0.900093	0.680914	8.90312	4.83047e-07	12.4075	0.175422	Inf	Welch Two Sample t-test	greater
AKTi:0.038 + EGFRi:0.0096 + IGF1Ri:1.2	0.191661	0.860542	0.668881	8.17737	9.56202e-07	12.8382	0.150114	Inf	Welch Two Sample t-test	greater
AKTi:0.077 + IGF1Ri:1.2	0.218286	0.789281	0.570996	7.70896	1.15849e-06	13.7862	0.168358	Inf	Welch Two Sample t-test	greater
AKTi:0.054 + IGF1Ri:1.2 + PI3Ki:0.14	0.248279	0.795235	0.546956	8.50785	1.5122e-06	11.2949	0.195996	Inf	Welch Two Sample t-test	greater
ERKi:0.0013 + IGF1Ri:1.2 + mTORi:0.0035	0.248278	0.886663	0.638386	7.86078	1.86009e-06	12.3673	0.192124	Inf	Welch Two Sample t-test	greater
ERKi:0.0016 + IGF1Ri:1.2	0.21925	0.947739	0.728489	7.99178	1.86802e-06	12.0316	0.170365	Inf	Welch Two Sample t-test	greater
ERKi:0.0011 + IGF1Ri:1.2 + PI3Ki:0.14	0.313665	0.96128	0.647615	9.62528	2.24703e-06	9.11118	0.254011	Inf	Welch Two Sample t-test	greater
IGF1Ri:1.2 + RAFi:0.018 + mTORi:0.0035	0.227085	0.806038	0.578953	6.82822	6.10284e-06	12.9773	0.168182	Inf	Welch Two Sample t-test	greater
AKTi:0.065 + IGF1Ri:1.2 + mTORi:0.0035	0.208189	0.727643	0.519454	6.91064	1.00403e-05	11.5232	0.154311	Inf	Welch Two Sample t-test	greater
EGFRi:0.018 + IGF1Ri:1.2 + mTORi:0.0035	0.223187	0.802478	0.579292	6.14109	1.3195e-05	13.9	0.159142	Inf	Welch Two Sample t-test	greater
IGF1Ri:1.2 + MEKi:0.00034 + RAFi:0.018	0.18126	0.955906	0.774646	5.73715	2.60531e-05	13.9502	0.125599	Inf	Welch Two Sample t-test	greater
IGF1Ri:1.2 + PI3Ki:0.14 + RAFi:0.018	0.224908	0.833192	0.608285	5.22337	6.45415e-05	13.9959	0.149068	Inf	Welch Two Sample t-test	greater
EGFRi:0.022 + IGF1Ri:1.2	0.244761	0.934991	0.69023	4.85796	0.000144759	13.357	0.155717	Inf	Welch Two Sample t-test	greater
IGF1Ri:1.2 + PI3Ki:0.14 + mTORi:0.0035	0.226234	0.757943	0.531709	4.35973	0.000632198	10.5114	0.132644	Inf	Welch Two Sample t-test	greater
ERKi:0.0011 + PI3Ki:0.14	0.113237	1.01043	0.897197	2.9443	0.00563954	13.1485	0.0451863	Inf	Welch Two Sample t-test	greater
EGFRi:0.015 + PI3Ki:0.14	0.104032	0.960036	0.856004	2.36592	0.0177263	12.1343	0.0257354	Inf	Welch Two Sample t-test	greater
EGFRi:0.011 + PI3Ki:0.14 + mTORi:0.0035	0.09934	0.91317	0.81383	2.26642	0.0240166	9.55178	0.0195176	Inf	Welch Two Sample t-test	greater
AKTi:0.042 + ERKi:0.00023 + PI3Ki:0.14	0.0424478	0.897941	0.855493	2.06328	0.0299974	12.7909	0.00596892	Inf	Welch Two Sample t-test	greater
AKTi:0.054 + PI3Ki:0.14	0.0555543	0.922406	0.866852	1.98697	0.0338936	13.3856	0.006149	Inf	Welch Two Sample t-test	greater
PI3Ki:0.14 + RAFi:0.018 + mTORi:0.0035	0.0540566	0.841522	0.787465	1.50738	0.0825623	9.23707	-0.0114894	Inf	Welch Two Sample t-test	greater
AKTi:0.043 + PI3Ki:0.14 + mTORi:0.0035	0.0219077	0.826158	0.80425	0.780705	0.224129	13.6984	-0.0275942	Inf	Welch Two Sample t-test	greater
GSK3i:3.0 + PI3Ki:0.14 + mTORi:0.0035	0.0207588	0.896627	0.875869	0.777177	0.227524	9.9989	-0.0276535	Inf	Welch Two Sample t-test	greater
AKTi:0.038 + EGFRi:0.0038 + PI3Ki:0.14	-0.0252027	0.88294	0.908143	-0.805883	0.781309	11.0023	-0.0813651	Inf	Welch Two Sample t-test	greater
ERKi:0.00086 + PI3Ki:0.14 + mTORi:0.0035	-0.0706358	0.856704	0.927339	-2.08479	0.969515	11.0982	-0.131434	Inf	Welch Two Sample t-test	greater
