# Supplementary material for: Identifying mutant-specific multi-drug combinations using comparative network reconstruction
Source: iScience. 2022 Jul 15;25(8):104760. doi: 10.1016/j.isci.2022.104760 (PMC9385552; doi:10.1016/j.isci.2022.104760)
Supplement: Table S7. Comparison of the anti-selectivity of IGF1Ri mono-treatment to IGF1Ri containing multi-drug combinations, related to Figures 5E and 5F [file mmc8.xlsx]

## Sheet: TableS7-ttest-igf1ri-mono-vs-co
combo	estimate	estimate1	estimate2	statistic	p.value	parameter	conf.low	conf.high	method	alternative	rank
EGFRi+IGF1Ri+PI3Ki	0.172866	0.324504	0.151637	4.81468	0.000160543	13.239	0.10937	Inf	Welch Two Sample t-test	greater	1
ERKi+IGF1Ri+PI3Ki	0.162028	0.313665	0.151637	3.97905	0.000687277	13.9817	0.0903003	Inf	Welch Two Sample t-test	greater	2
GSK3i+IGF1Ri+PI3Ki	0.134498	0.286136	0.151637	4.31554	0.000782765	9.88376	0.0779436	Inf	Welch Two Sample t-test	greater	3
ERKi+IGF1Ri+mTORi	0.0966404	0.248278	0.151637	2.99545	0.00615752	10.8807	0.0386427	Inf	Welch Two Sample t-test	greater	5
AKTi+ERKi+IGF1Ri	0.0913867	0.243024	0.151637	2.51934	0.0125955	13.3837	0.0272884	Inf	Welch Two Sample t-test	greater	6
AKTi+IGF1Ri+PI3Ki	0.0966416	0.248279	0.151637	2.45375	0.013928	13.9872	0.0272674	Inf	Welch Two Sample t-test	greater	4
IGF1Ri+MEKi+PI3Ki	0.083311	0.234948	0.151637	2.14744	0.0249125	13.9467	0.0149617	Inf	Welch Two Sample t-test	greater	7
IGF1Ri+mTORi+RAFi	0.075448	0.227085	0.151637	2.12408	0.0266561	13.0705	0.0125697	Inf	Welch Two Sample t-test	greater	9
GSK3i+IGF1Ri+MEKi	0.0763468	0.227984	0.151637	2.00047	0.0327115	13.8689	0.00908239	Inf	Welch Two Sample t-test	greater	8
IGF1Ri+PI3Ki+RAFi	0.0732703	0.224908	0.151637	1.91348	0.0382634	13.8876	0.00578828	Inf	Welch Two Sample t-test	greater	11
EGFRi+IGF1Ri+mTORi	0.0715493	0.223187	0.151637	1.80463	0.0463434	13.9961	0.0017163	Inf	Welch Two Sample t-test	greater	12
IGF1Ri+MEKi+mTORi	0.0675419	0.219179	0.151637	1.70487	0.0551531	13.9953	-0.00223765	Inf	Welch Two Sample t-test	greater	13
IGF1Ri+mTORi+PI3Ki	0.0745965	0.226234	0.151637	1.70512	0.0554237	13.629	-0.00260662	Inf	Welch Two Sample t-test	greater	10
GSK3i+IGF1Ri+mTORi	0.0510889	0.202726	0.151637	1.68109	0.0632824	9.12936	-0.00453016	Inf	Welch Two Sample t-test	greater	15
AKTi+IGF1Ri+mTORi	0.0565521	0.208189	0.151637	1.243	0.11766	13.3087	-0.0238761	Inf	Welch Two Sample t-test	greater	14
AKTi+EGFRi+IGF1Ri	0.0400241	0.191661	0.151637	1.09031	0.147305	13.5319	-0.0247899	Inf	Welch Two Sample t-test	greater	16
IGF1Ri+MEKi+RAFi	0.0296225	0.18126	0.151637	0.781854	0.223744	13.8224	-0.0371698	Inf	Welch Two Sample t-test	greater	17
